# Supplementary material for: NusG prevents transcriptional invasion of H-NS-silenced genes
Source: PLoS Genet. 2019 Oct 7;15(10):e1008425. doi: 10.1371/journal.pgen.1008425 (PMC6797219; doi:10.1371/journal.pgen.1008425)
Supplement: S2 Table — The gene listed show at least a two-fold change in RNA levels under any of the indicated conditions (padJ ≤ 0.05). (XLSX) [file pgen.1008425.s010.xlsx]

## Sheet: Sheet1
S2 Table. Comparing upregulated gene patterns in cells depleted for NusG or carrying a Rho mutation. Cutoffs: Fold Change > 2; padJ < 0.05).
UPregulated in NusG[-]		UPregulated in Y80C		UPregulated in K130Q		UPregulated in NusG[-]			COLOR CODE
1	acrF	1	abrB	1	avrA	1	acrF		UP in NusG[-] and Y80C
2	allB	2	amiB	2	bcfC	2	allB
3	allP	3	amyA	3	bcr	3	allP		UP in NusG[-] and K130Q
4	araE	4	araA	4	celF	4	araE
5	araJ	5	araB	5	celG	5	araJ		UP in Y80C and K130Q
6	avrA	6	avtA	6	citC2	6	avrA
7	b2145	7	baeS	7	citE2	7	b2145		UP in NusG[-], Y80C and K130Q
8	bcfA	8	bcr	8	cpsG	8	bcfA
9	bcfB	9	caiF	9	cysC	9	bcfB		UP in NusG[-]; DOWN in Y80C (padJ < 0.05)
10	bcfC	10	citA	10	ddg	10	bcfC
11	cigR	11	citB	11	deaD	11	cigR
12	citC	12	citC2	12	dnaA	12	citC
13	citD	13	citD2	13	dnaE	13	citD
14	citE	14	cmk	14	dnaN	14	citE
15	citF	15	corA	15	envE	15	citF
16	citG	16	cpsG	16	envF	16	citG
17	citX	17	cpxP	17	envR	17	citX
18	corA	18	creD	18	eutJ	18	corA
19	csgA	19	csdA	19	fumB	19	csgA
20	csgB	20	cysA	20	gidA	20	csgB
21	csgC	21	cysC	21	gltB	21	csgC
22	csgD	22	cysD	22	hcr	22	csgD
23	cspB	23	cysH	23	hepA	23	cspB
24	dcoC	24	cysI	24	hilA	24	dcoC
25	ddg	25	cysJ	25	hilC	25	ddg
26	envE	26	cysP	26	hilD	26	envE
27	envF	27	cysU	27	htgA	27	envF
28	envR	28	cysW	28	hybA	28	envR
29	eutE	29	dctA	29	hybF	29	eutE
30	fdrA	30	deaD	30	hybG	30	fdrA
31	fidL	31	dinF	31	hycC	31	fidL
32	fimY	32	dinI	32	hycF	32	fimY
33	fixA	33	dnaA	33	hypO	33	fixA
34	fumB	34	dnaN	34	iacP	34	fumB
35	galE	35	dnaX	35	iagB	35	galE
36	galP	36	ecnA	36	iap	36	galP
37	galS	37	ecnB	37	ibpB	37	galS
38	galT	38	emrB	38	infA	38	galT
39	glpD	39	emrD	39	invA	39	glpD
40	glyY	40	envF	40	invB	40	glyY
41	gmd	41	era	41	invC	41	gmd
42	hha	42	eutD	42	invE	42	hha
43	hilA	43	eutJ	43	invF	43	hilA
44	hilC	44	eutP	44	invG	44	hilC
45	hilD	45	exo	45	invH	45	hilD
46	htgA	46	fabF	46	invI	46	htgA
47	hybG	47	fic	47	invJ	47	hybG
48	iacP	48	fidL	48	iroB	48	iacP
49	iagB	49	fliR	49	iroC	49	iagB
50	iap	50	folA	50	iroD	50	iap
51	invA	51	folK	51	iroE	51	invA
52	invB	52	fpr	52	leuV	52	invB
53	invC	53	fumB	53	lysW	53	invC
54	invE	54	gabD	54	lysY	54	invE
55	invF	55	gabT	55	manC	55	invF
56	invG	56	gcd	56	metU	56	invG
57	invH	57	ggt	57	mgtA	57	invH
58	invI	58	gidA	58	mgtB	58	invI
59	invJ	59	gidB	59	mgtC	59	invJ
60	iroB	60	glnK	60	mig-14	60	iroB
61	iroC	61	glnW	61	mreD	61	iroC
62	iroN	62	glpX	62	nirB	62	iroN
63	kduI	63	glyU	63	nirC	63	kduI
64	leuO	64	glyX	64	nirD	64	leuO
65	leuV	65	glyY	65	orf7	65	leuV
66	lpxO	66	gmd	66	orgA	66	lpxO
67	lrhA	67	gntT	67	pagC	67	lrhA
68	maa	68	gpt	68	pagD	68	maa
69	malE	69	gshA	69	pagK	69	malE
70	malF	70	gsk	70	pefA	70	malF
71	malG	71	guaA	71	pefI	71	malG
72	malM	72	guaB	72	pgtE	72	malM
73	malP	73	hcr	73	pipB	73	malP
74	malQ	74	hemK	74	pipC	74	malQ
75	malS	75	hofB	75	prfC	75	malS
76	malZ	76	hofC	76	prfH	76	malZ
77	manC	77	holE	77	prgH	77	manC
78	marT	78	hpaA	78	prgI	78	marT
79	metF	79	hpaB	79	prgJ	79	metF
80	mgtB	80	hpaC	80	prgK	80	mgtB
81	mgtC	81	hpaH	81	prpA	81	mgtC
82	mig-14	82	hpaI	82	prpB	82	mig-14
83	mig-3	83	hpaX	83	PSLT020	83	mig-3
84	msgA	84	hscC	84	PSLT021	84	msgA
85	nhoA	85	hsdM	85	PSLT025	85	nhoA
86	nrfB	86	hslJ	86	PSLT071	86	nrfB
87	nrfC	87	htgA	87	PSLT109	87	nrfC
88	ompN	88	hybA	88	rcK	88	ompN
89	orf7	89	hybB	89	recF	89	orf7
90	orgA	90	hybF	90	repA	90	orgA
91	osmB	91	hybG	91	rho	91	osmB
92	pagC	92	hycF	92	rnhB	92	pagC
93	pagD	93	hydN	93	rnpA	93	pagD
94	pagK	94	hypO	94	rsuA	94	pagK
95	pagO	95	ibpB	95	safD	95	pagO
96	pduF	96	infA	96	scsB	96	pduF
97	pduG	97	iroB	97	sicA	97	pduG
98	pefA	98	iroC	98	sicP	98	pefA
99	pefB	99	iroD	99	sifA	99	pefB
100	pefI	100	iroE	100	sifB	100	pefI
101	pgtE	101	kdpA	101	siiA	101	pgtE
102	pheV	102	kdsA	102	siiB	102	pheV
103	phnO	103	kduD	103	siiC	103	phnO
104	phoE	104	kduI	104	siiD	104	phoE
105	phoN	105	leuQ	105	siiE	105	phoN
106	pipA	106	leuV	106	siiF	106	pipA
107	pipB	107	lipB	107	sinR	107	pipB
108	pipC	108	lnt	108	sipA	108	pipC
109	pipD	109	luxS	109	sipB	109	pipD
110	pmrD	110	lysT	110	sipC	110	pmrD
111	potE	111	lysW	111	sipD	111	potE
112	pqaA	112	lysY	112	slrP	112	pqaA
113	prgH	113	lysZ	113	sopA	113	prgH
114	prgI	114	malZ	114	sopB	114	prgI
115	prgJ	115	marT	115	sopD	115	prgJ
116	prgK	116	melB	116	sopE2	116	prgK
117	prpA	117	metT	117	spaO	117	prpA
118	prpB	118	metU	118	spaP	118	prpB
119	PSLT020	119	metW	119	spaQ	119	PSLT020
120	PSLT021	120	metZ	120	spaR	120	PSLT021
121	PSLT025	121	mgtA	121	spaS	121	PSLT025
122	PSLT042	122	mgtB	122	speF	122	PSLT042
123	PSLT087	123	mgtC	123	sprB	123	PSLT087
124	rcK	124	mog	124	sprT	124	rcK
125	repA	125	mrdA	125	sptP	125	repA
126	rhaT	126	mutL	126	srgA	126	rhaT
127	rho	127	nadB	127	srgB	127	rho
128	rmbA	128	nadD	128	ssaC	128	rmbA
129	rstA	129	nagB	129	ssaD	129	rstA
130	safA	130	nanA	130	ssaE	130	safA
131	safB	131	nanE	131	ssaJ	131	safB
132	safD	132	nanK	132	ssaK	132	safD
133	sbp	133	nanT	133	ssaL	133	sbp
134	serU	134	narU	134	ssaO	134	serU
135	sgbE	135	narW	135	ssaP	135	sgbE
136	sgbH	136	narY	136	ssaR	136	sgbH
137	sgbU	137	narZ	137	ssaS	137	sgbU
138	shdA	138	nirB	138	ssaT	138	shdA
139	sicA	139	nirC	139	ssaU	139	sicA
140	sicP	140	nirD	140	ssaV	140	sicP
141	sifA	141	nlp	141	ssrA	141	sifA
142	sifB	142	nrdG	142	ssrB	142	sifB
143	siiA	143	nrfD	143	stfD	143	siiA
144	siiB	144	nrfE	144	stfE	144	siiB
145	siiC	145	nth	145	stiC	145	siiC
146	siiD	146	oadA	146	STM0018	146	siiD
147	siiE	147	oadB	147	STM0055	147	siiE
148	siiF	148	oadG	148	STM0057	148	siiF
149	sinH	149	oat	149	STM0065	149	sinH
150	sinI	150	ompN	150	STM0084	150	sinI
151	sinR	151	orf245	151	STM0100	151	sinR
152	sipA	152	orf32	152	STM0155	152	sipA
153	sipB	153	orf408	153	STM0272	153	sipB
154	sipC	154	orf48	154	STM0276	154	sipC
155	sipD	155	osmB	155	STM0277	155	sipD
156	slrP	156	osmY	156	STM0278	156	slrP
157	slsA	157	panB	157	STM0279	157	slsA
158	slyA	158	panC	158	STM0284	158	slyA
159	sopA	159	pcnB	159	STM0285	159	sopA
160	sopB	160	pduP	160	STM0291	160	sopB
161	sopD	161	pflE	161	STM0292	161	sopD
162	sopE2	162	pflF	162	STM0293	162	sopE2
163	spaO	163	pheP	163	STM0294	163	spaO
164	spaP	164	pheV	164	STM0295	164	spaP
165	spaQ	165	pipC	165	STM0305	165	spaQ
166	spaR	166	potA	166	STM0329	166	spaR
167	spaS	167	potB	167	STM0341	167	spaS
168	speF	168	potE	168	STM0342	168	speF
169	sprB	169	potF	169	STM0346	169	sprB
170	sptP	170	potG	170	STM0347	170	sptP
171	spvA	171	potH	171	STM0348	171	spvA
172	spvB	172	poxB	172	STM0359	172	spvB
173	spvC	173	ppdA	173	STM0412	173	spvC
174	spvR	174	ppdB	174	STM0437	174	spvR
175	srgA	175	ppdC	175	STM0438	175	srgA
176	srgB	176	ppdD	176	STM0895	176	srgB
177	ssaB	177	prfA	177	STM0896	177	ssaB
178	ssaC	178	prfC	178	STM0897	178	ssaC
179	ssaD	179	prfH	179	STM0908	179	ssaD
180	ssaE	180	proX	180	STM0914	180	ssaE
181	ssaG	181	prpC	181	STM0917	181	ssaG
182	ssaH	182	prpD	182	STM0972	182	ssaH
183	ssaI	183	psiB	183	STM1020	183	ssaI
184	ssaJ	184	psiF	184	STM1021	184	ssaJ
185	ssaK	185	PSLT021	185	STM1029	185	ssaK
186	ssaL	186	PSLT025	186	STM1053	186	ssaL
187	ssaM	187	PSLT033	187	STM1054	187	ssaM
188	ssaR	188	PSLT034	188	STM1239	188	ssaR
189	ssaS	189	PSLT056	189	STM1243	189	ssaS
190	ssaT	190	PSLT059	190	STM1247	190	ssaT
191	ssaV	191	PSLT060	191	STM1328	191	ssaV
192	sseF	192	PSLT061	192	STM1329	192	sseF
193	sseJ	193	PSLT063	193	STM1330	193	sseJ
194	sseL	194	PSLT067	194	STM1410	194	sseL
195	ssrA	195	PSLT068	195	STM1457	195	ssrA
196	ssrB	196	PSLT109	196	STM1573	196	ssrB
197	stbA	197	ptpS	197	STM1629	197	stbA
198	stbB	198	ptsG	198	STM1634	198	stbB
199	stbD	199	purE	199	STM1635	199	stbD
200	stbE	200	purR	200	STM1698	200	stbE
201	stcC	201	pyrC	201	STM1793	201	stcC
202	stcD	202	pyrD	202	STM1836	202	stcD
203	stfA	203	pyrF	203	STM1841	203	stfA
204	stfC	204	pyrG	204	STM1864	204	stfC
205	sthA	205	queA	205	STM1911	205	sthA
206	sthB	206	rcsA	206	STM1939	206	sthB
207	stjC	207	recF	207	STM1941	207	stjC
208	STM0014	208	repA	208	STM1967	208	STM0014
209	STM0018	209	rfaH	209	STM1999	209	STM0018
210	STM0029	210	rhaA	210	STM2005	210	STM0029
211	STM0030	211	rhaB	211	STM2006	211	STM0030
212	STM0033	212	rhlE	212	STM2138	212	STM0033
213	STM0034	213	rho	213	STM2208	213	STM0034
214	STM0036	214	ribB	214	STM2233	214	STM0036
215	STM0037	215	rnb	215	STM2245	215	STM0037
216	STM0042	216	rnc	216	STM2280	216	STM0042
217	STM0065	217	rnhB	217	STM2373	217	STM0065
218	STM0081	218	rnpA	218	STM2503	218	STM0081
219	STM0084	219	rprA	219	STM2528	219	STM0084
220	STM0098	220	rsmC	220	STM2575	220	STM0098
221	STM0148	221	rsuA	221	STM2585A	221	STM0148
222	STM0149	222	rtcB	222	STM2620	222	STM0149
223	STM0275	223	rtn	223	STM2632	223	STM0275
224	STM0276	224	sbp	224	STM2690	224	STM0276
225	STM0277	225	scsB	225	STM2729	225	STM0277
226	STM0278	226	scsC	226	STM2747	226	STM0278
227	STM0279	227	setB	227	STM2760	227	STM0279
228	STM0280	228	sgbH	228	STM2779	228	STM0280
229	STM0281	229	sgbU	229	STM2780	229	STM0281
230	STM0282	230	sifA	230	STM2816	230	STM0282
231	STM0283	231	sifB	231	STM2821	231	STM0283
232	STM0284	232	sirC	232	STM2822	232	STM0284
233	STM0285	233	slsA	233	STM2868	233	STM0285
234	STM0287	234	speA	234	STM2870	234	STM0287
235	STM0288	235	speC	235	STM2880	235	STM0288
236	STM0289	236	speF	236	STM2903	236	STM0289
237	STM0290	237	sprT	237	STM2911	237	STM0290
238	STM0293	238	ssbB	238	STM2986	238	STM0293
239	STM0294	239	sseL	239	STM3026	239	STM0294
240	STM0295	240	stbD	240	STM3080	240	STM0295
241	STM0305	241	stdA	241	STM3081	241	STM0305
242	STM0306	242	stdB	242	STM3085	242	STM0306
243	STM0328	243	stfD	243	STM3098	243	STM0328
244	STM0329	244	stfE	244	STM3142	244	STM0329
245	STM0335	245	sthA	245	STM3160	245	STM0335
246	STM0341	246	sthD	246	STM3170	246	STM0341
247	STM0342	247	stiA	247	STM3192	247	STM0342
248	STM0343	248	stiC	248	STM3624A	248	STM0343
249	STM0344	249	stjC	249	STM3653	249	STM0344
250	STM0345	250	STM0018	250	STM3752	250	STM0345
251	STM0346	251	STM0055	251	STM3841	251	STM0346
252	STM0347	252	STM0056	252	STM3927	252	STM0347
253	STM0348	253	STM0057	253	STM3941	253	STM0348
254	STM0349	254	STM0149	254	STM3942	254	STM0349
255	STM0437	255	STM0155	255	STM3981	255	STM0437
256	STM0438	256	STM0156	256	STM4051	256	STM0438
257	STM0520	257	STM0163	257	STM4156	257	STM0520
258	STM0572	258	STM0290	258	STM4157	258	STM0572
259	STM0672	259	STM0324	259	STM4158	259	STM0672
260	STM0715	260	STM0325	260	STM4200	260	STM0715
261	STM0716	261	STM0328	261	STM4201	261	STM0716
262	STM0721	262	STM0329	262	STM4205	262	STM0721
263	STM0725	263	STM0330	263	STM4206	263	STM0725
264	STM0726	264	STM0331	264	STM4211	264	STM0726
265	STM0764	265	STM0332	265	STM4239	265	STM0764
266	STM0765	266	STM0333	266	STM4310	266	STM0765
267	STM0770	267	STM0335	267	STM4312	267	STM0770
268	STM0777	268	STM0412	268	STM4313	268	STM0777
269	STM0799	269	STM0572	269	STM4314	269	STM0799
270	STM0809	270	STM0573	270	STM4315	270	STM0809
271	STM0855	271	STM0574	271	STM4372	271	STM0855
272	STM0856	272	STM0575	272	STM4488	272	STM0856
273	STM0857	273	STM0576	273	STM4504	273	STM0857
274	STM0858	274	STM0577	274	STM4595	274	STM0858
275	STM0859	275	STM0699	275	tdcD	275	STM0859
276	STM0860	276	STM0715	276	tdcE	276	STM0860
277	STM0884	277	STM0716	277	thiL	277	STM0884
278	STM0885	278	STM0717	278	torS	278	STM0885
279	STM0905	279	STM0718	279	traD	279	STM0905
280	STM0972	280	STM0719	280	traM	280	STM0972
281	STM1002	281	STM0721	281	tyrV	281	STM1002
282	STM1003	282	STM0722	282	ugtL	282	STM1003
283	STM1012	283	STM0723	283	uhpA	283	STM1012
284	STM1089	284	STM0799	284	uhpB	284	STM1089
285	STM1093	285	STM0898A	285	uhpC	285	STM1093
286	STM1110	286	STM0899	286	virK	286	STM1110
287	STM1239	287	STM0932	287	wcaD	287	STM1239
288	STM1243	288	STM0947	288	wcaE	288	STM1243
289	STM1247	289	STM0948	289	wcaG	289	STM1247
290	STM1249	290	STM0950	290	wcaK	290	STM1249
291	STM1250	291	STM0951	291	wzxE	291	STM1250
292	STM1252	292	STM0954	292	yabI	292	STM1252
293	STM1265	293	STM0971	293	yafK	293	STM1265
294	STM1269	294	STM0989	294	yaiV	294	STM1269
295	STM1328	295	STM1006	295	ybcI	295	STM1328
296	STM1329	296	STM1020	296	ybeF	296	STM1329
297	STM1330	297	STM1021	297	ybeJ	297	STM1330
298	STM1331	298	STM1022	298	ybfE	298	STM1331
299	STM1410	299	STM1029	299	ybiP	299	STM1410
300	STM1528	300	STM1109	300	ybiS	300	STM1528
301	STM1529	301	STM1128	301	ycaD	301	STM1529
302	STM1548	302	STM1129	302	ycdZ	302	STM1548
303	STM1552	303	STM1130	303	ydcX	303	STM1552
304	STM1562	304	STM1131	304	ydgE	304	STM1562
305	STM1600	305	STM1132	305	ydgF	305	STM1600
306	STM1629	306	STM1236	306	ydgI	306	STM1629
307	STM1630	307	STM1243	307	ydgM	307	STM1630
308	STM1632	308	STM1281	308	ydgO	308	STM1632
309	STM1633	309	STM1287	309	ydiF	309	STM1633
310	STM1634	310	STM1309	310	ydiY	310	STM1634
311	STM1635	311	STM1329	311	yehT	311	STM1635
312	STM1636	312	STM1441	312	yehU	312	STM1636
313	STM1637	313	STM1457	313	yfiN	313	STM1637
314	STM1667	314	STM1459	314	yfiR	314	STM1667
315	STM1668	315	STM1491	315	ygdD	315	STM1668
316	STM1669	316	STM1492	316	ygdQ	316	STM1669
317	STM1671	317	STM1493	317	yggM	317	STM1671
318	STM1676	318	STM1497	318	yhdG	318	STM1676
319	STM1698	319	STM1498	319	yhfC	319	STM1698
320	STM1788	320	STM1499	320	yhhQ	320	STM1788
321	STM1839	321	STM1527	321	yhjV	321	STM1839
322	STM1841	322	STM1545	322	yiaB	322	STM1841
323	STM1854	323	STM1550	323	yigG	323	STM1854
324	STM1856	324	STM1551	324	yiiG	324	STM1856
325	STM1863	325	STM1556	325	yjcD	325	STM1863
326	STM1864	326	STM1561	326	yjeM	326	STM1864
327	STM1926	327	STM1573	327	yjfI	327	STM1926
328	STM1939	328	STM1585	328	yjfJ	328	STM1939
329	STM1940	329	STM1600	329	yjfK	329	STM1940
330	STM1941	330	STM1612	330	yjiS	330	STM1941
331	STM1967	331	STM1613	331	yobG	331	STM1967
332	STM1999	332	STM1614	332	yqgB	332	STM1999
333	STM2133	333	STM1615			333	STM2133
334	STM2134	334	STM1616			334	STM2134
335	STM2135	335	STM1620			335	STM2135
336	STM2138	336	STM1621			336	STM2138
337	STM2139	337	STM1629			337	STM2139
338	STM2156A	338	STM1633			338	STM2156A
339	STM2186	339	STM1634			339	STM2186
340	STM2208	340	STM1635			340	STM2208
341	STM2233	341	STM1636			341	STM2233
342	STM2243	342	STM1650			342	STM2243
343	STM2245	343	STM1788			343	STM2245
344	STM2273	344	STM1789			344	STM2273
345	STM2274	345	STM1790			345	STM2274
346	STM2280	346	STM1791			346	STM2280
347	STM2314	347	STM1792			347	STM2314
348	STM2360	348	STM1793			348	STM2360
349	STM2373	349	STM1827			349	STM2373
350	STM2374	350	STM1836			350	STM2374
351	STM2375	351	STM1851			351	STM2375
352	STM2376	352	STM1858			352	STM2376
353	STM2453	353	STM1877			353	STM2453
354	STM2475	354	STM1910			354	STM2475
355	STM2478	355	STM1911			355	STM2478
356	STM2503	356	STM1926			356	STM2503
357	STM2504	357	STM1999			357	STM2504
358	STM2505	358	STM2005			358	STM2505
359	STM2507	359	STM2006			359	STM2507
360	STM2508	360	STM2011			360	STM2508
361	STM2534	361	STM2126			361	STM2534
362	STM2547	362	STM2133			362	STM2547
363	STM2573	363	STM2134			363	STM2573
364	STM2574	364	STM2135			364	STM2574
365	STM2585A	365	STM2137			365	STM2585A
366	STM2628	366	STM2176			366	STM2628
367	STM2702	367	STM2177			367	STM2702
368	STM2703	368	STM2178			368	STM2703
369	STM2743	369	STM2186			369	STM2743
370	STM2760	370	STM2208			370	STM2760
371	STM2761	371	STM2231			371	STM2761
372	STM2779	372	STM2240			372	STM2779
373	STM2780	373	STM2280			373	STM2780
374	STM2816	374	STM2288			374	STM2816
375	STM2821	375	STM2289			375	STM2821
376	STM2868	376	STM2340			376	STM2868
377	STM2870	377	STM2341			377	STM2870
378	STM2880	378	STM2360			378	STM2880
379	STM2901	379	STM2372			379	STM2901
380	STM2902	380	STM2507			380	STM2902
381	STM2903	381	STM2508			381	STM2903
382	STM2906	382	STM2547			382	STM2906
383	STM2910	383	STM2620			383	STM2910
384	STM2911	384	STM2690			384	STM2911
385	STM3025	385	STM2691			385	STM3025
386	STM3026	386	STM2692			386	STM3026
387	STM3030	387	STM2705			387	STM3030
388	STM3031	388	STM2706			388	STM3031
389	STM3035	389	STM2711			389	STM3035
390	STM3036	390	STM2714			390	STM3036
391	STM3052	391	STM2741			391	STM3052
392	STM3079	392	STM2759			392	STM3079
393	STM3080	393	STM2760			393	STM3080
394	STM3081	394	STM2816			394	STM3081
395	STM3085	395	STM2821			395	STM3085
396	STM3117	396	STM2822			396	STM3117
397	STM3125	397	STM2823			397	STM3125
398	STM3126	398	STM2840			398	STM3126
399	STM3127	399	STM2910			399	STM3127
400	STM3132	400	STM2911			400	STM3132
401	STM3133	401	STM2913			401	STM3133
402	STM3152	402	STM2914			402	STM3152
403	STM3155	403	STM2921			403	STM3155
404	STM3156	404	STM2922			404	STM3156
405	STM3166	405	STM2923			405	STM3166
406	STM3191	406	STM2986			406	STM3191
407	STM3192	407	STM3031			407	STM3192
408	STM3193	408	STM3033			408	STM3193
409	STM3194	409	STM3034			409	STM3194
410	STM3216	410	STM3035			410	STM3216
411	STM3277	411	STM3071			411	STM3277
412	STM3278	412	STM3073			412	STM3278
413	STM3291	413	STM3080			413	STM3291
414	STM3548	414	STM3081			414	STM3548
415	STM3549	415	STM3082			415	STM3549
416	STM3595	416	STM3083			416	STM3595
417	STM3598	417	STM3085			417	STM3598
418	STM3624A	418	STM3098			418	STM3624A
419	STM3653	419	STM3155			419	STM3653
420	STM3670	420	STM3156			420	STM3670
421	STM3679	421	STM3160			421	STM3679
422	STM3752	422	STM3170			422	STM3752
423	STM3760	423	STM3191			423	STM3760
424	STM3779	424	STM3192			424	STM3779
425	STM3780	425	STM3261			425	STM3780
426	STM3781	426	STM3277			426	STM3781
427	STM3832	427	STM3333			427	STM3832
428	STM3941	428	STM3350			428	STM3941
429	STM3942	429	STM3354			429	STM3942
430	STM3966	430	STM3355			430	STM3966
431	STM3980	431	STM3356			431	STM3980
432	STM3981	432	STM3357			432	STM3981
433	STM4010	433	STM3358			433	STM4010
434	STM4011	434	STM3362			434	STM4011
435	STM4013	435	STM3388			435	STM4013
436	STM4039	436	STM3521			436	STM4039
437	STM4051	437	STM3531			437	STM4051
438	STM4066	438	STM3532			438	STM4066
439	STM4098	439	STM3624A			439	STM4098
440	STM4102	440	STM3651			440	STM4102
441	STM4155	441	STM3760			441	STM4155
442	STM4156	442	STM3769			442	STM4156
443	STM4157	443	STM3770			443	STM4157
444	STM4158	444	STM3841			444	STM4158
445	STM4196	445	STM3906			445	STM4196
446	STM4197	446	STM3927			446	STM4197
447	STM4205	447	STM3940			447	STM4205
448	STM4206	448	STM3941			448	STM4206
449	STM4211	449	STM3942			449	STM4211
450	STM4212	450	STM4053			450	STM4212
451	STM4302	451	STM4054			451	STM4302
452	STM4309	452	STM4065			452	STM4309
453	STM4310	453	STM4066			453	STM4310
454	STM4312	454	STM4067			454	STM4312
455	STM4313	455	STM4158			455	STM4313
456	STM4314	456	STM4161			456	STM4314
457	STM4315	457	STM4201			457	STM4315
458	STM4316	458	STM4202			458	STM4316
459	STM4318	459	STM4203			459	STM4318
460	STM4372	460	STM4208			460	STM4372
461	STM4435	461	STM4239			461	STM4435
462	STM4436	462	STM4252			462	STM4436
463	STM4504	463	STM4253			463	STM4504
464	STM4505	464	STM4417			464	STM4505
465	STM4510	465	STM4422			465	STM4510
466	STM4552	466	STM4488			466	STM4552
467	STM4574	467	STM4501			467	STM4574
468	STM4575	468	STM4506			468	STM4575
469	STM4595	469	STM4535			469	STM4595
470	STM4596	470	STM4536			470	STM4596
471	sugE	471	STM4537			471	sugE
472	suhB	472	STM4538			472	suhB
473	tdcC	473	STM4539			473	tdcC
474	tdcD	474	STM4551			474	tdcD
475	tdcE	475	STM4562			475	tdcE
476	tdcG	476	STM4595			476	tdcG
477	thiM	477	sucC			477	thiM
478	thrB	478	sucD			478	thrB
479	traD	479	sugE			479	traD
480	traE	480	suhB			480	traE
481	traJ	481	tbpA			481	traJ
482	traM	482	tdcE			482	traM
483	traP	483	thiC			483	traP
484	trbH	484	thiD			484	trbH
485	ttrA	485	thiE			485	ttrA
486	udg	486	thiF			486	udg
487	ugtL	487	thiG			487	ugtL
488	virK	488	thiH			488	virK
489	wcaD	489	thiI			489	wcaD
490	wcaE	490	thiL			490	wcaE
491	wcaF	491	thiM			491	wcaF
492	wcaG	492	thrT			492	wcaG
493	wcaJ	493	thrW			493	wcaJ
494	wcaK	494	tmk			494	wcaK
495	wcaL	495	tnpA_2			495	wcaL
496	wza	496	torS			496	wza
497	wzxC	497	traC			497	wzxC
498	wzzB	498	traD			498	wzzB
499	xapB	499	trbH			499	xapB
500	xapR	500	treA			500	xapR
501	yaaI	501	trmA			501	yaaI
502	yaaU	502	trmE			502	yaaU
503	yabI	503	trmU			503	yabI
504	yafK	504	trpS2			504	yafK
505	yaiB	505	tyrP			505	yaiB
506	yaiU	506	tyrV			506	yaiU
507	yaiV	507	ubiA			507	yaiV
508	ybaJ	508	ubiC			508	ybaJ
509	ybbY	509	udk			509	ybbY
510	ybcI	510	ugpA			510	ybcI
511	ybdO	511	ugpC			511	ybdO
512	ybeF	512	ugpE			512	ybeF
513	ybeJ	513	ugtL			513	ybeJ
514	ybeR	514	uhpA			514	ybeR
515	ybfE	515	uhpC			515	ybfE
516	ybjY	516	uhpT			516	ybjY
517	ycaD	517	umuC			517	ycaD
518	ycaM	518	umuD			518	ycaM
519	ycbW	519	uvrB			519	ycbW
520	ydcX	520	vacB			520	ydcX
521	ydeJ	521	valT			521	ydeJ
522	ydgT	522	valW			522	ydgT
523	ydiF	523	wcaE			523	ydiF
524	ydiL	524	wcaK			524	ydiL
525	ydiM	525	wecF			525	ydiM
526	ydiN	526	wecG			526	ydiN
527	ydiO	527	wza			527	ydiO
528	ydiP	528	wzxC			528	ydiP
529	ydiV	529	wzxE			529	ydiV
530	yehE	530	xseA			530	yehE
531	yeiA	531	yacH			531	yeiA
532	yfbK	532	yadB			532	yfbK
533	yfiN	533	yafE			533	yfiN
534	yfiR	534	yafK			534	yfiR
535	ygdQ	535	yaiY			535	ygdQ
536	ygeA	536	ybdL			536	ygeA
537	ygfA	537	ybeB			537	ygfA
538	yghW	538	ybeF			538	yghW
539	ygjQ	539	ybfE			539	ygjQ
540	yhaO	540	ybfN			540	yhaO
541	yhcR	541	ybhN			541	yhcR
542	yhfL	542	ybhO			542	yhfL
543	yhjB	543	ybhP			543	yhjB
544	yhjQ	544	ybiJ			544	yhjQ
545	yhjR	545	ybiN			545	yhjR
546	yiaB	546	ybiO			546	yiaB
547	yiaM	547	ybiP			547	yiaM
548	yiaO	548	ybiS			548	yiaO
549	yibD	549	ybjX			549	yibD
550	yicJ	550	ycaD			550	yicJ
551	yigF	551	ycaQ			551	yigF
552	yigG	552	yccT			552	yigG
553	yiiG	553	yceA			553	yiiG
554	yjbE	554	yceE			554	yjbE
555	yjbF	555	yceG			555	yjbF
556	yjbG	556	yceK			556	yjbG
557	yjcC	557	ycfH			557	yjcC
558	yjcE	558	ycfS			558	yjcE
559	yjdE	559	ychA			559	yjdE
560	yjeJ	560	ychE			560	yjeJ
561	yjeM	561	ychM			561	yjeM
562	yjfI	562	yciA			562	yjfI
563	yjfJ	563	yciH			563	yjfJ
564	yjfK	564	yciW			564	yjfK
565	yjfL	565	ydaO			565	yjfL
566	yjfM	566	ydcP			566	yjfM
567	yjgN	567	ydcX			567	yjgN
568	yjiS	568	ydeA			568	yjiS
569	yjjQ	569	ydfZ			569	yjjQ
570	ylbE	570	ydgE			570	ylbE
571	yliI	571	ydgF			571	yliI
572	yncC	572	ydgI			572	yncC
573	yobG	573	ydgK			573	yobG
574	yohG	574	ydgM			574	yohG
575	yqhD	575	ydgO			575	yqhD
576	yshA	576	ydgP			576	yshA
577	ytgA	577	ydhI			577	ytgA
		578	ydhJ
		579	ydiY
		580	ydjM
		581	yeaM
		582	yebN
		583	yebU
		584	yedE
		585	yedP
		586	yeeO
		587	yegB
		588	yegD
		589	yegN
		590	yegO
		591	yegQ
		592	yehT
		593	yehU
		594	yeiB
		595	yeiU
		596	yejA
		597	yejB
		598	yejE
		599	yejF
		600	yfaE
		601	yfaV
		602	yfaW
		603	yfaX
		604	yfbK
		605	yfeR
		606	yfgB
		607	yfhL
		608	yfiM
		609	yfiP
		610	ygbK
		611	ygbL
		612	ygbM
		613	ygdB
		614	ygdK
		615	ygfA
		616	yggM
		617	yghA
		618	yghW
		619	ygiK
		620	ygiR
		621	ygjQ
		622	yhbU
		623	yhcG
		624	yhcH
		625	yhcN
		626	yhcP
		627	yhcQ
		628	yhcR
		629	yhdJ
		630	yhfC
		631	yhfG
		632	yhgH
		633	yhgN
		634	yhhP
		635	yhhQ
		636	yhjB
		637	yhjG
		638	yhjV
		639	yiaO
		640	yibK
		641	yicE
		642	yidC
		643	yieG
		644	yigM
		645	yigW
		646	yihO
		647	yihQ
		648	yihR
		649	yihT
		650	yihU
		651	yiiQ
		652	yjbJ
		653	yjcD
		654	yjcG
		655	yjcH
		656	yjeB
		657	yjeE
		658	yjeF
		659	yjeT
		660	yjfH
		661	yjfI
		662	yjfJ
		663	yjfR
		664	yjhP
		665	yjiH
		666	yjiO
		667	yliG
		668	ymfC
		669	ynfK
		670	ynfL
		671	yobG
		672	yodD
		673	yohC
		674	yqaA
		675	yqaB
		676	yqgB
		677	yqgC
		678	yqgD
		679	yqiK
		680	yrfH
		681	yrfI
		682	ytfG
		683	ytfL
