# Supplementary material for: NusG prevents transcriptional invasion of H-NS-silenced genes
Source: PLoS Genet. 2019 Oct 7;15(10):e1008425. doi: 10.1371/journal.pgen.1008425 (PMC6797219; doi:10.1371/journal.pgen.1008425)
Supplement: S3 Table — All strains used in this work are derived from a Salmonella enterica serovar Typhimurium strain LT2 derivative cured for the Gifsy-1 prophage. Strains were constructed by phage P22-mediated transduction and/or λ-red recombineering as described in the text. (XLSX) [file pgen.1008425.s011.xlsx]

## Sheet: Sheet1
S3 Table. Salmonella enterica serovar Typhimurium strains used in this work. All strains used in this work are derived from a Salmonella enterica serovar Typhimurium strain LT2 derivative cured for the Gifsy-1 prophage. Strains were constructed by phage P22-mediated transduction and/or Lambda red recombineering as described in the text.
Strain	Genotype	Source or reference	Notes	Key
MA3398	zfh8157::Tn10dTc (tetR-tetA)	https://www.ncbi.nlm.nih.gov/pubmed/11902718
MA3409	∆[Gifsy-1]	https://www.ncbi.nlm.nih.gov/pubmed/11902718	Prophage Gifsy-1-cured derivative of strain LT2. All strains listed below are derived from MA3409	The hyphen sign (-) denotes genetic fusion or relationship; the underscore sign (_) denotes physical proximity
MA9848	∆[Gifsy-1] IG[rhlB-trxA]::Tn5tpop_rho(Y80C)	https://www.ncbi.nlm.nih.gov/pubmed/24888591	IG[rhlB-trxA]::Tn5tpop denotes a Tn5tpop (tetracycline-resistance) insertion in the InterGenic region between rhlB and trxA
MA9850	∆[Gifsy-1] IG[rhlB-trxA]::Tn5tpop_rho(K130Q)	https://www.ncbi.nlm.nih.gov/pubmed/22895254	IG[rhlB-trxA]::Tn5tpop denotes a Tn5tpop insertion in the InterGenic region between rhlB and trxA
MA11111	∆[Gifsy-1] nusG(wt)-cat	https://www.ncbi.nlm.nih.gov/pubmed/22895254	cat insertion 20 bp downstream from nusG
MA11158	∆[Gifsy-1] chiP[AGG] chiQ::lacZY nusG(174fs)-cat	https://www.ncbi.nlm.nih.gov/pubmed/22895254	nusG(174fs) denotes a -1 frameshift mutation resulting in multiple aa substitutions at the C-terminus of NusG (DFSQVEKA to TSVRLRKRNRS; aa position 174)
MA11161	∆[Gifsy-1] chiP[AGG] chiQ::lacZY nusG(V162D)-cat	https://www.ncbi.nlm.nih.gov/pubmed/22895254
MA11162	∆[Gifsy-1] chiP[AGG] chiQ::lacZY nusG(F141S)-cat	https://www.ncbi.nlm.nih.gov/pubmed/22895254
MA11330	∆[Gifsy-1] ∆[araBAD]::[tetR-tetA]	this work	described in Supplementary Methods
MA11558	∆[Gifsy-1] ∆[araBAD]::gtgR-P^G2R	this work	gtgR gene fused to P^BAD promoter; described in Supplementary Methods
MA11589	∆[Gifsy-1] ∆[Gifsy-2] ∆[araBAD]::gtgR-P^G2R	this work	described in Supplementary Methods
MA12260	∆[Gifsy-1] sopE2-3xFLAG_FRT_kan_FRT	this work
MA12344	∆[Gifsy-1] invF-3xFLAG_kan	this work
MA12382	∆[Gifsy-1] hilC-3xFLAG_FRT_kan_FRT	this work
MA12385	∆[Gifsy-1] sopB-3xFLAG_FRT_kan_FRT	this work
MA12417	∆[Gifsy-1] hilA-3xFLAG_FRT_kan_FRT	this work
MA12448	∆[Gifsy-1] ybaP-cat-3xFLAG	this work	cat-3xFLAG expressed from ybaP promoter;
MA12457	∆[Gifsy-1] ∆[ybaA]::cat-1xFLAG_FRT_kan_FRT	this work	cat-1xFLAG expressed from cat promoter
MA12458	∆[Gifsy-1] ∆[ybaA]::cat-3xFLAG_FRT_kan_FRT	this work	cat-3xFLAG expressed from cat promoter
MA12682	∆[Gifsy-1] IG[adhE-tgk]::aadA_hns(wt)	this work	IG[adhE-tgk]::aadA denotes an aadA gene insertion in the InterGenic region between adhE and tgk genes. aadA encodes spectinomycin-resistance
MA12684	∆[Gifsy-1] proU2081::MudJ IG[adhE-tgk]::aadA_hns(123fs)	this work	hns(123fs) originates from a 20 bp deletion 24 bp away from the end of hns gene. The resulting -1 frameshift produces a patch of 15 aa substitutions at the C-terminus of H-NS (MEEQGKQLEDFLIKE to TGRFPDQGIIYFLDA; aa position 123)
MA12803	∆[Gifsy-1] hns-3xFLAG_FRT_kan_FRT	this work
MA12946	∆[Gifsy-1] ∆[Gifsy-2] ∆[araBAD]::gtgR-P^G2R-nusG(wt)-cat	this work	copy of nusG gene fused to P^G2L promoter: described in Supplementary Methods
MA12996	∆[Gifsy-1] ∆[Gifsy-2] ∆[araBAD]::gtgR-P^G2R-nusG(wt)-cat ∆[nusG]::aadA	this work	NusG-depletable strain; see Supplementary Methods
MA13384	∆[Gifsy-1] pipB-lacZY_kan	this work	pipB-lacZY from MA13396 transduced into MA3409
MA13385	∆[Gifsy-1] invB-lacZY_kan	this work	invB-lacZY from MA13397 transduced into MA3409
MA13386	∆[Gifsy-1] sopB-lacZY_kan	this work	sopB-lacZY from MA13398 transduced into MA3409
MA13387	∆[Gifsy-1] leuO-lacZY_kan	this work	leuO-lacZY from MA13399 transduced into MA3409
MA13396	∆[Gifsy-1] ∆[Gifsy-2] ∆[araBAD]::gtgR-P^G2R-nusG-cat ∆[nusG]::aadA pipB-lacZY_kan	this work	lacZ insertion activated by arabinose; see Results
MA13397	∆[Gifsy-1] ∆[Gifsy-2] ∆[araBAD]::gtgR-P^G2R-nusG-cat ∆[nusG]::aadA invB-lacZY_kan	this work	lacZ insertion activated by arabinose; see Results
MA13398	∆[Gifsy-1] ∆[Gifsy-2] ∆[araBAD]::gtgR-P^G2R-nusG-cat ∆[nusG]::aadA sopB-lacZY_kan	this work	lacZ insertion activated by arabinose; see Results
MA13399	∆[Gifsy-1] ∆[Gifsy-2] ∆[araBAD]::gtgR-P^G2R-nusG-cat ∆[nusG]::aadA leuO-lacZY_kan	this work	lacZ insertion activated by arabinose; see Results
MA13409	∆[Gifsy-1] ∆[Gifsy-2] ∆[araBAD]::gtgR-P^G2R-nusG-cat ∆[nusG]::aadA sseE-lacZY_kan	this work	lacZ insertion activated by arabinose; see Results
MA13410	∆[Gifsy-1] ∆[Gifsy-2] ∆[araBAD]::gtgR-P^G2R-nusG-cat ∆[nusG]::aadA sseC(N-ter)-lacZY_kan	this work	lacZ insertion activated by arabinose; see Results
MA13411	∆[Gifsy-1] ∆[Gifsy-2] ∆[araBAD]::gtgR-P^G2R-nusG-cat ∆[nusG]::aadA sseC(C-ter)-lacZY_kan	this work	lacZ insertion activated by arabinose; see Results
MA13412	∆[Gifsy-1] ∆[Gifsy-2] ∆[araBAD]::gtgR-P^G2R-nusG-cat ∆[nusG]::aadA siiE-lacZY_kan	this work	lacZ insertion activated by arabinose; see Results
MA13413	∆[Gifsy-1] ∆[Gifsy-2] ∆[araBAD]::gtgR-P^G2R-nusG-cat ∆[nusG]::aadA sseL-lacZY_kan	this work	lacZ insertion activated by arabinose; see Results
MA13414	∆[Gifsy-1] ∆[Gifsy-2] ∆[araBAD]::gtgR-P^G2R-nusG-cat ∆[nusG]::aadA sopE2-lacZY_kan	this work	lacZ insertion activated by arabinose; see Results
MA13415	∆[Gifsy-1] sseE-lacZY_kan	this work	sseE-lacZY from MA13409 transduced into MA3409
MA13416	∆[Gifsy-1] sseC(N-ter)-lacZY_kan	this work	sseC(N-ter)-lacZY from MA13410 transduced into MA3409
MA13417	∆[Gifsy-1] sseC(C-ter)-lacZY_kan	this work	sseC(C-ter)-lacZY from MA13411 transduced into MA3409
MA13418	∆[Gifsy-1] siiE-lacZY_kan	this work	siiE-lacZY from MA13412 transduced into MA3409
MA13419	∆[Gifsy-1] sseL-lacZY-kan	this work	sseL-lacZY from MA13413 transduced into MA3410
MA13420	∆[Gifsy-1] sopE2-lacZY_kan	this work	sopE2-lacZY from MA13414 transduced into MA3410
MA13428	∆[Gifsy-1] ∆[Gifsy-2] ∆[araBAD]::gtgR-P^G2R-nusG-cat ∆[nusG]::aadA ∆[ybaA]::cat-1xFLAG_FRT_kan_FRT	this work
MA13434	∆[Gifsy-1] ∆[Gifsy-2] ∆[araBAD]::gtgR-P^G2R-nusG-cat ∆[nusG]::aadA ∆[ybaP]::cat-1xFLAG_FRT scar	this work
MA13449	∆[Gifsy-1] ∆[Gifsy-2] ∆[araBAD]::gtgR-P^G2R-nusG-cat ∆[nusG]::aadA ∆[ybaP]::cat-1xFLAG_FRT scar sopE2-3xFLAG_FRT_kan_FRT	this work
MA13451	∆[Gifsy-1] ∆[Gifsy-2] ∆[araBAD]::gtgR-P^G2R-nusG-cat ∆[nusG]::aadA ∆[ybaP]::cat-1xFLAG_FRT scar invF-3xFLAG kan	this work
MA13459	∆[Gifsy-1] ∆[Gifsy-2] ∆[araBAD]::gtgR-P^G2R-nusG-cat ∆[nusG]::aadA ∆[ybaP]::cat-1xFLAG_FRT scar sopB-3xFLAG_FRT_kan_FRT	this work
MA13546	∆[Gifsy-1] pipB-lacZY kan IG[rhlB-trxA]::Tn5tpop_rho(wt)	this work
MA13547	∆[Gifsy-1] pipB-lacZY kan IG[rhlB-trxA]::Tn5tpop_rho(Y80C)	this work
MA13548	∆[Gifsy-1] pipB-lacZY kan IG[rhlB-trxA]::Tn5tpop_rho(K130Q)	this work
MA13550	∆[Gifsy-1] invB-lacZY kan IG[rhlB-trxA]::Tn5tpop_rho(wt)	this work
MA13551	∆[Gifsy-1] invB-lacZY kan IG[rhlB-trxA]::Tn5tpop_rho(Y80C)	this work
MA13552	∆[Gifsy-1] invB-lacZY kan IG[rhlB-trxA]::Tn5tpop_rho(K130Q)	this work
MA13554	∆[Gifsy-1] sopB-lacZY kan IG[rhlB-trxA]::Tn5tpop_rho(wt)	this work
MA13555	∆[Gifsy-1] sopB-lacZY kan IG[rhlB-trxA]::Tn5tpop_rho(Y80C)	this work
MA13556	∆[Gifsy-1] sopB-lacZY kan IG[rhlB-trxA]::Tn5tpop_rho(K130Q)	this work
MA13558	∆[Gifsy-1] leuO-lacZY kan IG[rhlB-trxA]::Tn5tpop_rho(wt)	this work
MA13559	∆[Gifsy-1] leuO-lacZY kan IG[rhlB-trxA]::Tn5tpop_rho(Y80C)	this work
MA13560	∆[Gifsy-1] leuO-lacZY kan IG[rhlB-trxA]::Tn5tpop_rho(K130Q)	this work
MA13562	∆[Gifsy-1] sseE-lacZY kan IG[rhlB-trxA]::Tn5tpop_rho(wt)	this work
MA13563	∆[Gifsy-1] sseE-lacZY kan IG[rhlB-trxA]::Tn5tpop_rho(Y80C)	this work
MA13564	∆[Gifsy-1] sseE-lacZY kan IG[rhlB-trxA]::Tn5tpop_rho(K130Q)	this work
MA13566	∆[Gifsy-1] sseC(N-term)-lacZY kan IG[rhlB-trxA]::Tn5tpop_rho(wt)	this work
MA13567	∆[Gifsy-1] sseC(N-term)-lacZY kan IG[rhlB-trxA]::Tn5tpop_rho(Y80C)	this work
MA13568	∆[Gifsy-1] sseC(N-term)-lacZY kan IG[rhlB-trxA]::Tn5tpop_rho(K130Q)	this work
MA13570	∆[Gifsy-1] sseC(C-term)-lacZY kan IG[rhlB-trxA]::Tn5tpop_rho(wt)	this work
MA13571	∆[Gifsy-1] sseC(C-term)-lacZY kan IG[rhlB-trxA]::Tn5tpop_rho(Y80C)	this work
MA13572	∆[Gifsy-1] sseC(C-term)-lacZY kan IG[rhlB-trxA]::Tn5tpop_rho(K130Q)	this work
MA13574	∆[Gifsy-1] siiE-lacZY kan IG[rhlB-trxA]::Tn5tpop_rho(wt)	this work
MA13575	∆[Gifsy-1] siiE-lacZY kan IG[rhlB-trxA]::Tn5tpop_rho(Y80C)	this work
MA13576	∆[Gifsy-1] siiE-lacZY kan IG[rhlB-trxA]::Tn5tpop_rho(K130Q)	this work
MA13578	∆[Gifsy-1] sseL-lacZY kan IG[rhlB-trxA]::Tn5tpop_rho(wt)	this work
MA13579	∆[Gifsy-1] sseL-lacZY kan IG[rhlB-trxA]::Tn5tpop_rho(Y80C)	this work
MA13580	∆[Gifsy-1] sseL-lacZY kan IG[rhlB-trxA]::Tn5tpop_rho(K130Q)	this work
MA13582	∆[Gifsy-1] sopE2-lacZY kan IG[rhlB-trxA]::Tn5tpop_rho(wt)	this work
MA13583	∆[Gifsy-1] sopE2-lacZY kan IG[rhlB-trxA]::Tn5tpop_rho(Y80C)	this work
MA13584	∆[Gifsy-1] sopE2-lacZY kan IG[rhlB-trxA]::Tn5tpop_rho(K130Q)	this work
MA13682	∆[Gifsy-1] IG[leuL-LeuO]::tetR-P^tet-ccdB cat leuO-lacZY kan	this work	IG[leuL-LeuO] denotes the InterGenic region between the leu operon and the leuO gene
MA13700	∆[Gifsy-1] IG[leuL-LeuO]::tetR-P^tet-345-leuO-lacZY_kan	this work
MA13705	∆[Gifsy-1] IG[leuL-LeuO]::tetR-P^tet-ccdB cat leuO_wt	this work	IG[leuL-LeuO] denotes the InterGenic region between the leu operon and the leuO gene
MA13710	∆[Gifsy-1] IG[leuL-LeuO]::tetR-P^tet-345-leuO_wt	this work
MA13714	∆[Gifsy-1] ∆[Gifsy-2] ∆[araBAD]::gtgR-P^G2R-nusG-3xFLAG_FRT_kan_FRT	this work
MA13715	∆[Gifsy-1] IG[leuL-LeuO]::tetR-P^tet-345-leuO-3xFLAG_FRT_kan_FRT	this work
MA13732	∆[Gifsy-1] ∆[Gifsy-2] ∆[araBAD]::gtgR-P^G2R-nusG(wt)-cat ∆[nusG]::aadA ∆[ybaA]::cat-1xFLAG_FRT_kan_FRT	this work
MA13736	∆[Gifsy-1] ∆[Gifsy-2] ∆[araBAD]::gtgR-P^G2R-nusG-3xFLAG_FRT_scar	this work
MA13737	∆[Gifsy-1] ∆[Gifsy-2] ∆[araBAD]::gtgR-P^G2R-nusG(wt)-cat ∆[nusG]::aadA ∆[ybaA]::cat-1xFLAG_FRT_scar	this work
MA13747	∆[Gifsy-1] ∆[Gifsy-2] ∆[araBAD]::gtgR-P^G2R-nusG(wt)-cat ∆[nusG]::aadA ∆[ybaA]::cat-1xFLAG_FRT_scar IG[leuL-LeuO]::tetR-P^tet-345-leuO-3xFLAG_FRT_kan_FRT	this work
MA13772	∆[Gifsy-1] IG[leuL-LeuO]::tetR-P^tet-345-leuO-FRT-lacZY_kan (pCE40)	this work
MA13775	∆[Gifsy-1] IG[rhlB-trxA]::Tn5tpop_rho(wt)	this work	used in RNA seq experiments (rho wt control)
MA13776	∆[Gifsy-1] IG[rhlB-trxA]::Tn5tpop_rho(Y80C)	this work	used in RNA seq experiments (rho Y80C)
MA13778	∆[Gifsy-1] IG[rhlB-trxA]::Tn5tpop_rho(K130Q)	this work	used in RNA seq experiments (rho K130Q)
MA13807	∆[Gifsy-1] IG[leuL-LeuO]::tetR-P^tet-345-leuO-FRT-lacZY_kan (pCE40) IG[adhE-tgk]::aadA_hns(wt)	this work
MA13808	∆[Gifsy-1] IG[leuL-LeuO]::tetR-P^tet-345-leuO-FRT-lacZY_kan (pCE40) IG[adhE-tgk]::aadA_hns(123fs)	this work
MA13834	∆[Gifsy-1] IG[leuL-LeuO]::tetR-P^tet-345-leuO-3xFLAG_FRT_kan_FRT ∆[ybaA]::cat-1xFLAG_FRT_kan_FRT	this work
MA13937	∆[Gifsy-1] IG[leuL-LeuO]::tetR-P^tet-345-leuO-FRT-lacZY_kan (pCE40) nusG(wt)-cat	this work
MA13938	∆[Gifsy-1] IG[leuL-LeuO]::tetR-P^tet-345-leuO-FRT-lacZY_kan (pCE40) nusG(W9G)-cat	this work
MA13939	∆[Gifsy-1] IG[leuL-LeuO]::tetR-P^tet-345-leuO-FRT-lacZY_kan (pCE40) nusG(R8G)-cat	this work
MA13940	∆[Gifsy-1] IG[leuL-LeuO]::tetR-P^tet-345-leuO-FRT-lacZY_kan (pCE40) nusG(M73K)-cat	this work
MA13944	∆[Gifsy-1] ∆[Gifsy-2] ∆[araBAD]::gtgR-P^G2R-nusG-cat ∆[nusG]::aadA ∆[ybaP]::cat-1xFLAG_FRT scar hilC-3xFLAG_FRT_kan_FRT	this work
MA13945	∆[Gifsy-1] ∆[Gifsy-2] ∆[araBAD]::gtgR-P^G2R-nusG-cat ∆[nusG]::aadA ∆[ybaP]::cat-1xFLAG_FRT scar hilA-3xFLAG_FRT_kan_FRT	this work
MA13948	∆[Gifsy-1] IG[leuL-LeuO]::tetR-P^tet-345-leuO-FRT-lacZY_kan (pCE40) nusG(174fs)-cat	this work
MA13950	∆[Gifsy-1] IG[leuL-LeuO]::tetR-P^tet-345-leuO-FRT-lacZY_kan (pCE40) nusG(V162D)-cat	this work
MA13951	∆[Gifsy-1] IG[leuL-LeuO]::tetR-P^tet-345-leuO-FRT-lacZY_kan (pCE40) nusG(F141S)-cat	this work
MA13953	∆[Gifsy-1] ∆[Gifsy-2] ∆[araBAD]::gtgR-P^G2R-nusG-3xFLAG_FRT scar ybaP-cat-3xFLAG	this work
MA13974	∆[Gifsy-1] ∆[Gifsy-2] ∆[araBAD]::gtgR-P^G2R-nusG-cat ∆[nusG]::aadA ∆[ybaP]::cat-1xFLAG_FRT scar hns-3xFLAG_FRT_kan_FRT	this work
MA13975	∆[Gifsy-1] IG[leuL-LeuO]::tetR-P^tet-345-leuO-FRT-lacZY_kan (pCE40) rho(wt)_cat	this work
MA13976	∆[Gifsy-1] IG[leuL-LeuO]::tetR-P^tet-345-leuO-FRT-lacZY_kan (pCE40) rho(K130Q)_cat	this work
MA13979	∆[Gifsy-1] IG[leuL-LeuO]::tetR-P^tet-345-leuO-FRT-lacZY_kan (pCE40) rho(Y80C)_cat	this work
MA14152	Gifsy-1[-] Gifsy-2[-] DEL[araBAD]::gtgR PL nusG cat DEL nusG::spec ∆[ybaP]::cat-1xFLAG ∆[orgB-prgK]::tetR-P^tet hilD-3xFLAG	this work
MA14156	∆[Gifsy-1] IG[leuL-LeuO]::tetR-P^tet-345-leuO-3xFLAG_FRT ∆[ybaA]::cat-3xFLAG IG[adhE-tgk]::aadA_hns(wt)	this work
MA14157	∆[Gifsy-1] IG[leuL-LeuO]::tetR-P^tet-345-leuO-3xFLAG_FRT ∆[ybaA]::cat-3xFLAG IG[adhE-tgk]::aadA_hns(123fs)	this work
MA14170	Gifsy-1[-] Gifsy-2[-] DEL[araBAD]::gtgR PL nusG cat DEL nusG::spec invB-lacZY kan IG[rhlB-trxA]::Tn5tpop_rho(wt)	this work
MA14171	Gifsy-1[-] Gifsy-2[-] DEL[araBAD]::gtgR PL nusG cat DEL nusG::spec invB-lacZY kan IG[rhlB-trxA]::Tn5tpop_rho(Y80C)	this work
MA14174	Gifsy-1[-] Gifsy-2[-] DEL[araBAD]::gtgR PL nusG cat DEL nusG::spec sseE-lacZY kan IG[rhlB-trxA]::Tn5tpop_rho(wt)	this work
MA14175	Gifsy-1[-] Gifsy-2[-] DEL[araBAD]::gtgR PL nusG cat DEL nusG::spec sseE-lacZY kan IG[rhlB-trxA]::Tn5tpop_rho(Y80C)	this work
MA14176	Gifsy-1[-] Gifsy-2[-] DEL[araBAD]::gtgR PL nusG cat DEL nusG::spec sseL-lacZY kan IG[rhlB-trxA]::Tn5tpop_rho(wt)	this work
MA14177	Gifsy-1[-] Gifsy-2[-] DEL[araBAD]::gtgR PL nusG cat DEL nusG::spec sseL-lacZY kan IG[rhlB-trxA]::Tn5tpop_rho(Y80C)	this work
MA14178	Gifsy-1[-] Gifsy-2[-] DEL[araBAD]::gtgR PL nusG cat DEL nusG::spec sopE2-lacZY kan IG[rhlB-trxA]::Tn5tpop_rho(wt)	this work
MA14179	Gifsy-1[-] Gifsy-2[-] DEL[araBAD]::gtgR PL nusG cat DEL nusG::spec sopE2-lacZY kan IG[rhlB-trxA]::Tn5tpop_rho(Y80C)	this work
MA14181	Gifsy-1[-] Gifsy-2[-] DEL[araBAD]::gtgR PL nusG cat DEL nusG::spec invB-lacZY kan IG[rhlB-trxA]::Tn5tpop_rho(K130Q)	this work
MA14185	Gifsy-1[-] Gifsy-2[-] DEL[araBAD]::gtgR PL nusG cat DEL nusG::spec sseE-lacZY kan IG[rhlB-trxA]::Tn5tpop_rho(K130Q)	this work
MA14187	Gifsy-1[-] Gifsy-2[-] DEL[araBAD]::gtgR PL nusG cat DEL nusG::spec sseL-lacZY kan IG[rhlB-trxA]::Tn5tpop_rho(K130Q)	this work
MA14189	Gifsy-1[-] Gifsy-2[-] DEL[araBAD]::gtgR PL nusG cat DEL nusG::spec sopE2-lacZY kan IG[rhlB-trxA]::Tn5tpop_rho(K130Q)	this work
MA14190	∆[Gifsy-1] invB-lacZY kan IG[adhE-tgk]::aadA_hns(123fs) IG[rhlB-trxA]::Tn5tpop_rho(wt)	this work
MA14191	∆[Gifsy-1] invB-lacZY kan IG[adhE-tgk]::aadA_hns(123fs) IG[rhlB-trxA]::Tn5tpop_rho(Y80C)	this work
MA14194	∆[Gifsy-1] sseE-lacZY kan IG[adhE-tgk]::aadA_hns(123fs) IG[rhlB-trxA]::Tn5tpop_rho(wt)	this work
MA14195	∆[Gifsy-1] sseE-lacZY kan IG[adhE-tgk]::aadA_hns(123fs) IG[rhlB-trxA]::Tn5tpop_rho(Y80C)	this work
MA14196	∆[Gifsy-1] sseL-lacZY kan IG[adhE-tgk]::aadA_hns(123fs) IG[rhlB-trxA]::Tn5tpop_rho(wt)	this work
MA14197	∆[Gifsy-1] sseL-lacZY kan IG[adhE-tgk]::aadA_hns(123fs) IG[rhlB-trxA]::Tn5tpop_rho(Y80C)	this work
MA14198	∆[Gifsy-1] sopE2-lacZY kan IG[adhE-tgk]::aadA_hns(123fs) IG[rhlB-trxA]::Tn5tpop_rho(wt)	this work
MA14199	∆[Gifsy-1] sopE2-lacZY kan IG[adhE-tgk]::aadA_hns(123fs) IG[rhlB-trxA]::Tn5tpop_rho(Y80C)	this work
MA14201	∆[Gifsy-1] invB-lacZY kan IG[adhE-tgk]::aadA_hns(123fs) IG[rhlB-trxA]::Tn5tpop_rho(K130Q)	this work
MA14205	∆[Gifsy-1] sseE-lacZY kan IG[adhE-tgk]::aadA_hns(123fs) IG[rhlB-trxA]::Tn5tpop_rho(K130Q)	this work
MA14207	∆[Gifsy-1] sseL-lacZY kan IG[adhE-tgk]::aadA_hns(123fs) IG[rhlB-trxA]::Tn5tpop_rho(K130Q)	this work
MA14209	∆[Gifsy-1] sopE2-lacZY kan IG[adhE-tgk]::aadA_hns(123fs) IG[rhlB-trxA]::Tn5tpop_rho(K130Q)	this work
MA14210	∆[Gifsy-1] IG[nrdF-proV]::tetR-ccdB-kan	this work
MA14216	∆[Gifsy-1] IG[nrdF-proV]::tetR-P^tet-378-proV	this work
MA14219	∆[Gifsy-1] IG[nrdF-proV]::tetR-P^tet-378-proV-3xFLAG kan	this work
MA14229	∆[Gifsy-1] IG[nrdF-proV]::tetR-P^tet-378-proV289::[FRT-kan-FRT]	this work
MA14237	∆[Gifsy-1] IG[nrdF-proV]::tetR-P^tet-378-proV289::[FRT-lacZY kan](pPS2)	this work
MA14243	∆[Gifsy-1] ∆[Gifsy-2] ∆[araBAD]::gtgR-P^G2R-nusG-cat ∆[nusG]::aadA ∆[ybaP]::cat-1xFLAG_FRT scar IG[nrdF-proV]::tetR-P^tet-378-proV-3xFLAG kan	this work
MA14244	Gifsy-1[-] Gifsy-2[-] DEL[araBAD]::gtgR PL nusG cat DEL nusG::spec IG[nrdF-proV]::tetR-P^tet-378-proV289::[FRT-lacZY kan](pPS2)	this work
