# Supplementary material for: NusG prevents transcriptional invasion of H-NS-silenced genes
Source: PLoS Genet. 2019 Oct 7;15(10):e1008425. doi: 10.1371/journal.pgen.1008425 (PMC6797219; doi:10.1371/journal.pgen.1008425)
Supplement: S4 Table — Red lettering denotes annealing sequences in oligonucleotides used for λ-red recombineering. (XLSX) [file pgen.1008425.s012.xlsx]

## Sheet: Sheet1
S4 Table. DNA oligonucleotides used in this work. Red lettering denotes annealing sequences in oligonucleotides used for Lambda-red recombineering.
Name	Sequence	Use
ppI98	GTTCGCCTGGTATCCTTTATCACTGGCCTGAGGTTCTGAGATGCGCTCACGCAACTGGTC	PCR forward primer in λ-red procedure; template: plasmid pSEB5; making ∆nusG::aadA; strain produced: MA12996
ppI99	CTATGCAACGATTAGATCGCTGCTTTTTTGATCGCAGCCTTATTTGCCGACTACCTTGGTGA	Reverse primer in PCR above
ppJ92	CCCGGTAGAGCTGGACTTCAGTCAGGTTGAGAAAGCGTAACAGGAGCTAAGGAAGCTAAAATGGA	PCR forward primer in λ-red procedure; template: plasmid pKD3; placing cat near nusG; strain produced: MA11111
ppJ93	AATTTCGCGCCCTATGCAACGATTAGATCGCTGCTTTTTTGATCGCCCCGCCCTGCCA	Reverse primer in PCR above
ppK65	ACTGTTTCTCCATACCTGTTTTTCTGGATGGAGTAAGACGATGTTAAGACCCACTTTCACATT	PCR forward primer in λ-red procedure; template: chromosome MA3398; replacing araBAD with tetR-tetA; strain produced: MA11330
ppK66	TTTGCGTAGATAGTGTTTATCCAGCAGGGATTGCTGCATGTCGGGCTAAGCACTTGTCTCCTG	Reverse primer in PCR above
ppM27	GTTTCTCCATACCTGTTTTTCTGGATGGAGTAAGACGATGAACAAAAATCTTCATCCCATT	PCR forward primer in λ-red procedure; template: chromosome MA3409; fusing gtgR to P^BAD; strain produced: MA11558
ppM28	TTTGCGTAGATAGTGTTTATCCAGCAGGGATTGCTGCATGTCTCACCCTCGTTTGCCTTA	Reverse primer in PCR above
ppS69	GCCGCGGAAATTATCAAATATTATTCAATTGGCAGACAAAGACTACAAAGACCATGACGG	PCR forward primer in λ-red procedure; template: plasmid pSUB11; 3xFLAG tagging invF; strain produced: MA12344
ppS70	CGGCACATGCCAGCACTCTGGCCAAAAGAATATGTGTCTTCATATGAATATCCTCCTTAG	Reverse primer in PCR above
ppS81	AACTATAGAAAATATTGCGAATAAGTATCTTCAGAATGCCTCCGACTACAAAGACCATGACGG	PCR forward primer in λ-red procedure; template: plasmid pSUB11; 3xFLAG tagging sopE2; strain produced: MA12260
ppS82	TATTAATTCATATGGTTAATAGCAGTATTGTATTTACTACCCATATGAATATCCTCCTTAG	Reverse primer in PCR above
ppU40	CAAAAGATGGAAACAGGATCCCCGCTTGATTAAATTACGGGACTACAAAGACCATGACGG	PCR forward primer in λ-red procedure; template: plasmid pSUB11; 3xFLAG tagging hilA; strain produced: MA12417
ppU41	TCAGCCTGAAGCCAGCAATCAGCCCATGCCGTATTTATGCCATATGAATATCCTCCTTAG	Reverse primer in PCR above
ppU42	TAAGATTACACCGCTTAGCTTTATGCGTACAATGAACCATGACTACAAAGACCATGACGG	PCR forward primer in λ-red procedure; template: plasmid pSUB11; 3xFLAG tagging hilC; strain produced: MA12382
ppU43	TACATATCACTGGTGTAGCGATACTGAAATATACACTACGCATATGAATATCCTCCTTAG	Reverse primer in PCR above
ppU48	TTTGGCAGTCAGTAAAAGGCATTTCTTCATTAATCACATCTGACTACAAAGACCATGACGG	PCR forward primer in λ-red procedure; template: plasmid pSUB11; 3xFLAG tagging sopB; strain produced: MA12385
ppU49	TCATATAAACGATTTAATAGACTTTCCATATAGTTACCTCCATATGAATATCCTCCTTAG	Reverse primer in PCR above
ppU62	CAACGCGCTAGCATGAGCTTTTTCAAAGGGAGCGCGTATGGAGAAAAAAATCACTGGATATACCA	PCR forward primer in λ-red procedure; template: chromosome MA7224; fusing cat-3xFLAG to ybaP; strain produced: MA12448
ppU63	ATTCCTCTTTGACGGGCCAATAGCGATATTGGCCATTTTTTTACTATTTATCGTCGTCATCTTTGTA	Reverse primer in PCR above
ppV64	AATGAATTACAACAGTACTGCGATGAGTGGCAGGGCGGGGCGGACTACAAAGATGACGACGAT	PCR forward primer in λ-red procedure; template: plasmid pSUB11; 1xFLAG tagging cat; strain produced: MA12457
ppV65	AATGAATTACAACAGTACTGCGATGAGTGGCAGGGCGGGGCGGACTACAAAGACCATGACGG	PCR forward primer in λ-red procedure; template: plasmid pSUB11; 3xFLAG tagging cat; strain produced: MA12458
ppV66	TTTGATAATCAACCTTTATGGCAGATAGCTATGGTGCTACCATATGAATATCCTCCTTAG	Reverse primer in the two PCRs above
ppW54	CTGTTTATCTGATGCCTGAAGGCGCTATGCTGATCATCTGGACCTTGCCGTAGAAGAACAG	PCR forward primer in λ-red procedure; template: plasmid pSEB5; placing aadA (specR) near hns; strain produced: MA12682
ppW55	TTTGGAGGTCATTATTCAGGCCTCCTGACGAAGGGCGTGCCTTTGGCTGTGAGCAATTATG	Reverse primer in PCR above
ppW78	GAAGAACAAGGTAAGCAACTGGAAGATTTCCTGATCAAGGAAGACTACAAAGACCATGACGG	PCR forward primer in λ-red procedure; template: plasmid pSUB11; 3xFLAG tagging hns; strain produced: MA12803
ppW79	AGCGGCGGGATTTTAAGCATCCAGGAAGTAAATTATTCCCATATGAATATCCTCCTTAG	Reverse primer in PCR above
ppX62	AACGTTCCGCTGGCCGGCGATAAGGCAAACGAGGGTGAGAATGTCTGAAGCACCTAAAAAGCGCTG	PCR forward primer in λ-red procedure; template: chromosome MA11111; fusing nusG-cat to gtgP^G2L; strain produced: MA12946
ppL15	TTTGCGTAGATAGTGTTTATCCAGCAGGGATTGCTGCATGTTACGCCCCGCCCTGCCAC	Reverse primer in PCR above
ppAC19	GCGTTGAGTAGTAGTAGCCCAGTGAAACGAACGATATGTGACATACTGGCCGTCGTTTTACAAC	PCR forward primer in λ-red procedure; template: plasmid pDLM3; placing [tetR-P^tet-ccdB-cat] upstream of leuO-lacZY or leuO; strains produced: MA13682 and 13705
ppAC20	GCATATCCAGTACCACTAAAAGCATAACGCATTCGCTGGAGCTGTCGGTCATTGGCATGTTCAA	Reverse primer in PCR above
ppAC75	CATTGATAGAGTTATTTTACCACTCCCTATCAGTGATAGAGAAAAGTGGATAAGGATAAAG	PCR forward primer in λ-red procedure; template: oligonucleotide ppAC76 (fill-in PCR); placing P^tet upstream of leuO-lacZY or leuO; strains produced: MA13700 and MA13710
ppAC76	GCTAAAAAGTTAACATTAATTTATCAATAACTTTATCCTTATCCACTTTTCTC	Reverse primer in fill-in PCR with ppAC75 as template
ppAC79	GTGCGACCCCGGTAGAGCTGGACTTCAGTCAGGTTGAGAAAGCGGACTACAAAGACCATGACGG	PCR forward primer in λ-red procedure; template: plasmid pSUB11; 3xFLAG tagging nusG; strain produced: MA13714
ppAC80	CGTGTTTGCGTAGATAGTGTTTATCCAGCAGGGATTGCTGCATGCATATGAATATCCTCCTTAG	Reverse primer in PCR above
ppAC81	GCATCAATGGATGGAAGATTTATTAGTCTCTGTTTGTAAGCGAGACTACAAAGACCATGACGG	PCR forward primer in λ-red procedure; template: plasmid pSUB11; 3xFLAG tagging leuO (in P^tet-leuO fusion); strain produced: MA13715
ppAC82	CACAGCGACGAAAAGCATCGCTCACCGTTAATTCAGCATAAACATATGAATATCCTCCTTAG	Reverse primer in above PCR
ppX53	GGGGATGTGCTGCAAGG	Inverse PCR; insert outward oriented primer, lacZ side (antisense)
ppX52	GCTGGCGTAATAGCGAAGA	Inverse PCR; insert inward oriented primer, lacZ side (sense)
ppAB05	GCAAGCGAACCGGAATTG	Inverse PCR; insert outward oriented primer, lacZ-distal side
ppAB06	CCAGTCTAGCTATCGCCATGTAA	Inverse PCR; insert inward oriented primer, lacZ-distal side
2A-R	GTCTCGTGGGCTCGGAGATGTGTATAAGAGACAG	Forward primer in nested PCR of "tagmented" genomic DNA (first round)
Tn5lacZ-R1	GTAACGCCAGGGTTTTCCCAGTC	Reverse primer in nested PCR of "tagmented" genomic DNA (first round)
N712	CAAGCAGAAGACGGCATACGAGATTCCTCTACGTCTCGTGGGCTCGGAGATGTG	Forward primer in nested PCR of "tagmented" genomic DNA (second round)
lacZ-R2	AATGATACGGCGACCACCGAGATCTACACCCGCGACGTTGTAAAACGACGGCCAG	Reverse primer in nested PCR of "tagmented" genomic DNA (second round round)
Tn5lacZ-seq	CGACGGCCAGTGAATCCGTAATAAAGATGTGTATAAGAGACAG	Custom sequencing primer, Illumina sequencing
ppAG56	GGGGAAAACAGTCGAAACCGAAGACGAAGACTGGAATTTTTAACTTAAGACCCACTTTCACATTTA	PCR forward primer in λ-red procedure; template: plasmid pDLM9; placing [tetR-P^tet-ccdB-kan] upstream of proU; strain produced MA14210
ppAG57	GAAATAAAGGCATGGGAAATGTAACGTTATTTCCCATGCCCGTAAGGTCATTGGCATGTTCAA	Reverse primer in PCR above
ppAG58	CTATCATTGATAGAGTTATTTTACCACTCCCTATCAGTGATAGAGAAAAGTGCTTACGGGCATGGG	PCR forward primer in λ-red procedure; template: oligonucleotide ppAG59 (fill-in PCR); placing P^tet upstream of proU; strain produced MA14216
ppAG59	GACTCCCTATTGCTTGAAATAAAGGCATGGGAAATGTAACGTTATTTCCCATGCCCGTAAGCA	Reverse primer in fill-in PCR with ppAG58 as template
ppAG62	GCGTCGTAGTATCGGCCACCTGTGCGGTATCCCACGGATTCGTTGTAGGCTGGAGCTGCTTC	PCR reverse primer in λ-red procedure; template: pKD13; inserting FRT-kan-FRT in proV; used with ppAG74 (Fw primer); strain produced MA14229
ppAG63	CGTATGTTGCTACAGGCTTTAGATCGCGAGGGGGGTAACAATGGCGACTACAAAGACCATGACGG	PCR forward primer in λ-red procedure; template: plasmid pSUB11; 3xFLAG tagging proV (in P^tet-leuO fusion); strain produced: MA14219
ppAG64	CGTCGTAGTATCGGCCACCTGTGCGGTATCCCACGGATTCGTTTGACATATGAATATCCTCCTTAG	Reverse primer in PCR above
ppAG74	CCGCGGACAGGTACTGATTGACGGCGTTGATATTGCCAAAATATCAGGATCCGTCGACCTGCAGTTC	PCR forward primer in λ-red procedure; template: pKD13; inserting FRT-kan-FRT in proV; used with ppAG62 (Rv primer); strain produced MA14229
