# Supplementary material for: NusG prevents transcriptional invasion of H-NS-silenced genes
Source: PLoS Genet. 2019 Oct 7;15(10):e1008425. doi: 10.1371/journal.pgen.1008425 (PMC6797219; doi:10.1371/journal.pgen.1008425)
Supplement: S5 Table — Comparison of RNA levels in strain MA12996 grown in the presence or absence of 0.1% arabinose. Differential expression was computed by analyzing the RNA Seq data with DESeq2. Only genes with a padJ value ≤ 0.05 are listed. (XLSX) [file pgen.1008425.s013.xlsx]

## Sheet: Sheet1
S5 Table. Genes differentially expressed in NusG-depleted cells. Cutoff: padJ < 0.05.
Gene name	BaseMean	log2FoldChange	lfcSE	stats	pvalue	padj		KEY
araE	73400.8	6.36585	0.513724	12.3916	2.90348e-35	1.89184e-32		BaseMean: mean of normalized counts of all samples
STM2628	4200.44	6.2798	0.501077	12.5326	4.95156e-36	3.8292e-33		log2FoldChange: log2 of count ratios between ARA-treated and untreated cells
STM1012	4999.93	6.02445	0.523986	11.4973	1.36035e-30	6.31202e-28		ifcSE: standard error of log2FoldChange
pipB	882.08	5.4284	0.379903	14.2889	2.56585e-46	3.96852e-43		Stats: Wald statistics (log2FoldChange / ifcSE ratio)
STM0149	4540.45	5.28637	0.492218	10.7399	6.61264e-27	2.3602e-24		pvalue: probability that the observed difference is due to chance
STM0148	4378.07	4.7426	0.466653	10.163	2.89961e-24	8.40886e-22		padJ: p-value adjusted for multiple testing (Benjamini-Höchberg method)
stbA	203.366	4.44224	0.430828	10.3109	6.2884e-25	1.94521e-22
sopA	6824.03	4.33498	0.334004	12.9788	1.6132e-38	1.87131e-35
STM1629	1106.2	4.14598	0.444329	9.33088	1.04997e-20	2.21448e-18
STM0305	242.839	4.11149	0.479322	8.57772	9.67723e-18	1.49674e-15
STM1630	144.746	4.0831	0.487214	8.38052	5.26939e-17	6.79166e-15
araJ	1416.45	4.00229	0.323229	12.3822	3.2618e-35	1.89184e-32
ybeF	2703.9	3.90421	0.33457	11.6693	1.82833e-31	9.42605e-29
STM4310	8665.59	3.85487	0.563368	6.84255	7.77965e-12	5.01355e-10
STM1671	193.961	3.85294	0.497339	7.74711	9.40064e-15	8.72379e-13
STM4313	958.336	3.83319	0.385182	9.95164	2.48053e-23	6.39426e-21
invH	14578.4	3.81701	0.3035	12.5766	2.83843e-36	2.63407e-33
yjiS	73.094	3.80585	0.467445	8.1418	3.89448e-16	4.01564e-14
STM1247	296.059	3.79852	0.490744	7.74033	9.91577e-15	9.02141e-13
STM1967	1092.08	3.79291	0.340813	11.129	9.06309e-29	3.82298e-26
STM4312	1587.46	3.78993	0.410124	9.24094	2.44345e-20	4.724e-18
STM4051	903.069	3.74526	0.446307	8.39167	4.79268e-17	6.53376e-15
STM2780	11880.7	3.7375	0.384768	9.71364	2.63733e-22	6.11862e-20
ygeA	9856.04	3.73357	0.428405	8.71506	2.90607e-18	4.81578e-16
virK	17429.4	3.70231	0.406481	9.1082	8.37602e-20	1.55459e-17
STM2779	3366.7	3.68593	0.436675	8.4409	3.14896e-17	4.42762e-15
STM4314	4119.46	3.64666	0.370408	9.84499	7.20473e-23	1.75947e-20
siiF	9856.2	3.61635	0.38668	9.35229	8.57696e-21	1.8951e-18
STM4504	305.44	3.58117	0.387126	9.25067	2.23098e-20	4.50076e-18
siiD	6045.56	3.43994	0.410084	8.38839	4.92848e-17	6.53376e-15
STM1328	95307.1	3.43294	0.417469	8.22322	1.98117e-16	2.13782e-14
STM1330	1465.39	3.37525	0.406889	8.29527	1.08343e-16	1.25678e-14
sopB	87336.8	3.32634	0.377181	8.81895	1.15536e-18	1.98551e-16
STM4315	19627.2	3.28793	0.400159	8.21655	2.09448e-16	2.20873e-14
sopD	8765.93	3.26145	0.446609	7.30269	2.82065e-13	2.14554e-11
STM1329	123.299	3.20732	0.453675	7.06963	1.55352e-12	1.09217e-10
STM2245	119.438	3.20577	0.472038	6.79134	1.111e-11	6.87338e-10
invE	17135.6	3.19092	0.395928	8.05936	7.66966e-16	7.57175e-14
pagC	69491.2	3.16208	0.483786	6.53611	6.31384e-11	3.52966e-09
STM0715	113.395	3.15846	0.401808	7.86061	3.8226e-15	3.61977e-13
safA	1766.23	3.15487	0.514887	6.1273	8.93829e-10	4.36565e-08
invG	22030.3	3.13863	0.379688	8.26634	1.38138e-16	1.56332e-14
siiE	42383.4	3.12827	0.42771	7.31399	2.59321e-13	2.00541e-11
invF	29314.2	3.12693	0.349629	8.94357	3.76807e-19	6.72456e-17
sinR	4468.17	3.12593	0.421224	7.42105	1.16198e-13	9.80293e-12
sopE2	7954.92	3.10252	0.363729	8.52977	1.46634e-17	2.19478e-15
yjfI	167.462	3.09847	0.467028	6.63445	3.25722e-11	1.86586e-09
sseL	547.113	3.09511	0.488257	6.33911	2.31099e-10	1.19145e-08
pipC	31659.5	3.07815	0.442658	6.95378	3.55617e-12	2.3914e-10
sicA	13590.9	3.03857	0.304499	9.9789	1.8855e-23	5.14631e-21
STM2574	73.1861	3.02507	0.53955	5.60666	2.06271e-08	7.53621e-07
ybeJ	729.48	3.01915	0.360693	8.37041	5.74168e-17	7.20037e-15
sseJ	43.2224	3.01913	0.52891	5.70821	1.14168e-08	4.45159e-07
mgtC	130.664	3.00143	0.497151	6.03726	1.56753e-09	7.20131e-08
STM3752	127.07	2.99626	0.43653	6.86382	6.7044e-12	4.44406e-10
STM1600	76.3267	2.99425	0.427517	7.00381	2.4909e-12	1.69967e-10
yaiV	260.316	2.99188	0.40766	7.33916	2.14946e-13	1.69042e-11
STM0294	145.627	2.98158	0.556481	5.35792	8.4185e-08	2.56986e-06
siiA	9998.77	2.97459	0.526367	5.65117	1.59358e-08	6.09739e-07
STM0346	242.934	2.96597	0.577097	5.13947	2.75516e-07	7.6095e-06
sipB	53853.2	2.95637	0.389914	7.58212	3.39966e-14	2.97631e-12
siiB	9626.19	2.95137	0.527566	5.59431	2.21497e-08	7.90576e-07
pagK	1508.31	2.94588	0.444003	6.63482	3.24889e-11	1.86586e-09
prgK	31552.1	2.94444	0.352567	8.35143	6.74437e-17	8.23523e-15
hilA	14004.9	2.94268	0.500813	5.8758	4.20811e-09	1.77506e-07
pagD	172.121	2.93394	0.522698	5.61308	1.98762e-08	7.31949e-07
STM1089	34.9305	2.92772	0.57268	5.11232	3.18229e-07	8.73718e-06
STM0347	399.245	2.90588	0.588216	4.94016	7.80581e-07	1.92654e-05
siiC	3246.33	2.90193	0.502521	5.77474	7.70702e-09	3.16465e-07
orf7	45.156	2.89923	0.55167	5.25537	1.47728e-07	4.14915e-06
prgI	19910.2	2.89626	0.348845	8.30244	1.01998e-16	1.21351e-14
STM4302	14.6823	2.89314	0.56881	5.08631	3.65092e-07	9.717e-06
STM0341	1014.69	2.8915	0.46092	6.27331	3.53443e-10	1.80217e-08
prgH	51294.7	2.88789	0.349566	8.26138	1.44004e-16	1.5909e-14
STM2585A	157.1	2.88568	0.476802	6.05215	1.42924e-09	6.76701e-08
STM2507	92.1975	2.87532	0.41928	6.85777	6.99446e-12	4.57103e-10
STM1667	169.645	2.86152	0.389011	7.3559	1.89641e-13	1.57131e-11
sipC	70464.8	2.84626	0.416572	6.83259	8.33959e-12	5.30078e-10
STM1003	158.547	2.83913	0.396028	7.16903	7.55312e-13	5.65266e-11
prgJ	25527.7	2.83595	0.376618	7.53004	5.07246e-14	4.35856e-12
STM0342	240.968	2.82527	0.501799	5.63027	1.79923e-08	6.67875e-07
hilD	35243.8	2.82001	0.455428	6.19199	5.9409e-10	2.93253e-08
STM1331	78.6643	2.81346	0.51478	5.46536	4.61975e-08	1.48963e-06
STM2870	21674.6	2.8106	0.399403	7.03699	1.9644e-12	1.36042e-10
yhjB	186.829	2.80696	0.396565	7.07818	1.46058e-12	1.04263e-10
STM0276	107.766	2.79821	0.462777	6.04656	1.4797e-09	6.93515e-08
sipD	6837.69	2.79772	0.343985	8.13327	4.1788e-16	4.21513e-14
STM2903	58.3468	2.78837	0.434814	6.41278	1.42891e-10	7.70946e-09
STM2375	93.4072	2.77806	0.485664	5.72014	1.06438e-08	4.25753e-07
yiiG	172.612	2.77768	0.543584	5.10993	3.22272e-07	8.79613e-06
STM4316	31.101	2.77045	0.514145	5.38845	7.10674e-08	2.18379e-06
citG	32.3012	2.76885	0.578772	4.784	1.71843e-06	3.70862e-05
pefI	240.944	2.75924	0.453424	6.08536	1.16232e-09	5.61787e-08
STM3942	134.186	2.75309	0.543283	5.06752	4.03042e-07	1.05339e-05
invA	24141.5	2.74911	0.461339	5.95898	2.53816e-09	1.12162e-07
STM4595	230.288	2.74559	0.501102	5.47909	4.27514e-08	1.40686e-06
STM3760	77.9074	2.72861	0.56887	4.79655	1.61423e-06	3.50001e-05
yjfJ	118.178	2.72622	0.403722	6.75271	1.45106e-11	8.74405e-10
STM1239	1881.97	2.71863	0.370225	7.3432	2.08541e-13	1.66833e-11
STM0858	297.632	2.69071	0.490377	5.48702	4.08768e-08	1.35477e-06
sifA	168.611	2.68443	0.510884	5.25448	1.48439e-07	4.14915e-06
STM0279	84.2385	2.6656	0.506833	5.25934	1.44573e-07	4.11546e-06
STM4372	197.705	2.65134	0.414393	6.39812	1.57301e-10	8.29404e-09
STM1939	4770.96	2.64958	0.312351	8.4827	2.20036e-17	3.19053e-15
STM0799	31.0615	2.64552	0.555895	4.75904	1.94517e-06	4.15926e-05
dcoC	12.1074	2.64498	0.577224	4.58223	4.60035e-06	8.7482e-05
ydiN	30.3212	2.63432	0.496621	5.30449	1.12988e-07	3.38236e-06
STM1941	382.289	2.63385	0.386152	6.82075	9.05643e-12	5.67863e-10
traJ	93.3974	2.62334	0.536201	4.89245	9.95873e-07	2.35758e-05
stjC	83.0563	2.61119	0.529534	4.93111	8.17651e-07	2.00661e-05
ssaK	66.5167	2.60574	0.469667	5.54806	2.88859e-08	1.00023e-06
STM0065	68.8846	2.60449	0.584301	4.45745	8.29406e-06	0.000149164
stcD	146.938	2.58753	0.468461	5.52348	3.32346e-08	1.12561e-06
STM1841	2524.87	2.58161	0.297871	8.66686	4.44203e-18	7.10725e-16
invC	5734.94	2.57032	0.44958	5.71715	1.08324e-08	4.29593e-07
iacP	918.975	2.56505	0.336294	7.62738	2.39565e-14	2.13766e-12
citF	36.2899	2.56497	0.526711	4.86978	1.11724e-06	2.55368e-05
STM2880	7174.75	2.5609	0.322428	7.94255	1.98067e-15	1.91465e-13
spaP	8095.38	2.55482	0.510011	5.00934	5.46179e-07	1.37398e-05
orgA	18500.7	2.54845	0.466286	5.46543	4.61799e-08	1.48963e-06
pefB	16.5513	2.53929	0.555533	4.5709	4.85625e-06	9.12267e-05
sipA	17189.4	2.53678	0.345312	7.34634	2.03703e-13	1.65822e-11
spvC	61.1902	2.53671	0.589345	4.30429	1.67523e-05	0.000270839
STM1864	184.149	2.53075	0.481553	5.25539	1.47713e-07	4.14915e-06
STM0857	347.449	2.52385	0.428938	5.88395	4.00595e-09	1.70529e-07
hilC	30260.5	2.52242	0.447294	5.63928	1.70763e-08	6.44179e-07
STM0348	243.903	2.52064	0.595089	4.23574	2.27804e-05	0.000354702
ssaJ	50.1708	2.5155	0.445211	5.65014	1.60319e-08	6.09739e-07
sthA	99.4832	2.50561	0.541617	4.62617	3.7249e-06	7.262e-05
STM3780	616.409	2.49649	0.386453	6.46001	1.04693e-10	5.715e-09
pgtE	819.062	2.49257	0.473	5.26971	1.3664e-07	3.93795e-06
yehE	173.922	2.48416	0.449512	5.52635	3.26965e-08	1.11553e-06
STM2504	45.1767	2.48326	0.495783	5.00876	5.47813e-07	1.37398e-05
STM2868	5637.17	2.48301	0.494658	5.01966	5.17638e-07	1.31248e-05
allB	955.46	2.48188	0.396643	6.2572	3.91942e-10	1.97675e-08
yjjQ	28.5061	2.47981	0.556559	4.45561	8.36545e-06	0.000149667
safB	168.242	2.47485	0.386248	6.40742	1.48005e-10	7.89358e-09
sprB	11111.6	2.47419	0.463942	5.33298	9.66136e-08	2.92998e-06
stfA	541.297	2.471	0.416739	5.92936	3.04115e-09	1.33122e-07
spaR	1095.56	2.46783	0.505115	4.88567	1.03077e-06	2.40339e-05
STM0290	54.4948	2.46128	0.533804	4.61084	4.01041e-06	7.7859e-05
leuO	197.89	2.46123	0.466543	5.27546	1.32423e-07	3.84026e-06
iagB	1331.23	2.45888	0.498744	4.93015	8.2167e-07	2.00661e-05
STM0278	37.4252	2.45264	0.572656	4.28292	1.84457e-05	0.000292624
yiaB	96.997	2.44071	0.438055	5.5717	2.5227e-08	8.86766e-07
ssaG	13.0081	2.43025	0.575444	4.22326	2.40795e-05	0.000371192
spaQ	421.804	2.42977	0.497025	4.88863	1.01538e-06	2.37948e-05
slrP	6613.58	2.42727	0.358851	6.76401	1.34228e-11	8.19495e-10
STM0295	91.4816	2.42182	0.40401	5.99447	2.04156e-09	9.1085e-08
STM0293	131.327	2.41826	0.38955	6.20782	5.3725e-10	2.68048e-08
srgA	486.631	2.41801	0.564623	4.28253	1.84782e-05	0.000292624
STM1999	199.611	2.41746	0.440001	5.49421	3.92459e-08	1.31008e-06
envF	161.398	2.40425	0.583225	4.12234	3.75044e-05	0.00054896
ydiF	199.18	2.40112	0.453793	5.29123	1.21498e-07	3.61377e-06
stbB	9.46448	2.39165	0.5833	4.10021	4.12774e-05	0.000596658
STM4158	143.226	2.38288	0.496439	4.79995	1.58708e-06	3.45729e-05
bcfA	213.51	2.38274	0.468854	5.08205	3.73378e-07	9.84361e-06
sifB	51.8504	2.38192	0.484872	4.91247	8.99356e-07	2.15104e-05
csgA	139.135	2.37549	0.426148	5.57434	2.48475e-08	8.80096e-07
sicP	2690.77	2.37429	0.352076	6.74368	1.54429e-11	9.18656e-10
wcaF	11.9843	2.37157	0.590727	4.01467	5.95298e-05	0.000817214
spaO	4777.37	2.36843	0.481708	4.91673	8.80011e-07	2.11567e-05
marT	385.936	2.36448	0.36986	6.39291	1.62762e-10	8.48559e-09
citD	14.5461	2.3618	0.593981	3.97623	7.00165e-05	0.000958338
iap	3263.08	2.35863	0.332294	7.09802	1.26561e-12	9.17568e-11
rmbA	19.8624	2.35668	0.565501	4.16743	3.08059e-05	0.000461095
STM0277	62.3561	2.35221	0.502651	4.67961	2.87427e-06	5.79853e-05
gmd	163.157	2.34731	0.506981	4.62998	3.65699e-06	7.15967e-05
phoN	6480.32	2.34471	0.32966	7.11251	1.13953e-12	8.39273e-11
STM3192	74.032	2.33822	0.408591	5.72265	1.04874e-08	4.23145e-07
STM1410	43.0774	2.33749	0.45963	5.08559	3.66482e-07	9.717e-06
safD	472.04	2.33727	0.409373	5.70939	1.13383e-08	4.45159e-07
STM0349	1213.8	2.33582	0.491655	4.75094	2.02474e-06	4.28985e-05
STM3941	132.278	2.33107	0.553554	4.2111	2.54133e-05	0.000387887
invI	7854.52	2.33092	0.506994	4.59752	4.27544e-06	8.19754e-05
STM2508	100.544	2.3249	0.488999	4.7544	1.99038e-06	4.23641e-05
STM2821	663.832	2.31721	0.403434	5.74372	9.26182e-09	3.76972e-07
citE	47.7325	2.31331	0.554194	4.17418	2.99061e-05	0.000450534
mgtB	1031.05	2.30879	0.487314	4.73778	2.16068e-06	4.49577e-05
avrA	3359.98	2.30816	0.456694	5.05407	4.32492e-07	1.11487e-05
tdcD	402.141	2.30559	0.506729	4.54995	5.36581e-06	9.91927e-05
ssaD	184.027	2.2985	0.503029	4.56931	4.89323e-06	9.15508e-05
invJ	5905.3	2.29828	0.450765	5.09862	3.42131e-07	9.28356e-06
wza	61.6186	2.29684	0.507173	4.52871	5.93447e-06	0.000108838
STM2138	81.3392	2.29351	0.520746	4.40428	1.06137e-05	0.00018376
STM0284	46.3053	2.29054	0.579403	3.95328	7.70883e-05	0.00103981
STM1698	341.152	2.27761	0.503169	4.52652	5.99632e-06	0.000109539
tdcE	587.832	2.2717	0.504961	4.49877	6.83493e-06	0.000123883
STM3191	119.922	2.27031	0.419532	5.41153	6.24874e-08	1.95906e-06
STM0859	685.631	2.2575	0.376315	5.99898	1.98563e-09	8.94499e-08
citC	121.148	2.24649	0.50249	4.4707	7.79625e-06	0.000140757
STM2573	766.488	2.24457	0.346755	6.47308	9.60277e-11	5.30438e-09
STM4102	187.247	2.23338	0.444771	5.0214	5.12961e-07	1.30777e-05
STM2233	105.302	2.23234	0.476398	4.68586	2.78785e-06	5.66354e-05
STM3980	184.27	2.22376	0.451563	4.92459	8.4536e-07	2.04295e-05
invB	9518.68	2.22092	0.468123	4.74431	2.09219e-06	4.39266e-05
yliI	222.323	2.20532	0.435323	5.06595	4.06371e-07	1.05339e-05
STM0765	77.9239	2.19863	0.536434	4.0986	4.15662e-05	0.000598966
STM0289	356.283	2.17859	0.418188	5.20961	1.89239e-07	5.2579e-06
STM1562	1347.16	2.16686	0.33085	6.54938	5.77772e-11	3.26934e-09
envE	5196.58	2.16367	0.497872	4.34584	1.38742e-05	0.000231569
STM2139	157.573	2.16215	0.408791	5.28912	1.22907e-07	3.63241e-06
STM0034	59.4584	2.16211	0.465091	4.64878	3.33901e-06	6.67212e-05
pqaA	252.064	2.15309	0.393961	5.46523	4.62298e-08	1.48963e-06
allP	62.0436	2.15055	0.443941	4.84423	1.27104e-06	2.86293e-05
STM3779	363.266	2.14964	0.424296	5.06637	4.05482e-07	1.05339e-05
ssaC	95.0852	2.14689	0.458207	4.68542	2.7939e-06	5.66354e-05
STM4435	274.82	2.13634	0.353444	6.04435	1.50011e-09	6.96049e-08
STM1635	91.0675	2.13517	0.479266	4.45507	8.38653e-06	0.000149667
STM4197	19.9092	2.12888	0.568115	3.74727	0.000178767	0.00217142
yqhD	2272.1	2.1213	0.455192	4.66024	3.15843e-06	6.34421e-05
suhB	7230.05	2.1143	0.518343	4.07895	4.52387e-05	0.000641919
ugtL	800.37	2.11226	0.45584	4.63376	3.59077e-06	7.05982e-05
sthB	186.505	2.10616	0.490841	4.29093	1.77926e-05	0.000284681
ydiL	59.5234	2.10267	0.42995	4.89048	1.00589e-06	2.36921e-05
STM3026	124.87	2.10012	0.386782	5.42973	5.64399e-08	1.79371e-06
STM3278	62.4123	2.08903	0.434284	4.81029	1.50713e-06	3.29862e-05
spvA	66.8313	2.08701	0.453185	4.60521	4.12046e-06	7.95697e-05
STM4206	319.62	2.08591	0.449444	4.64108	3.46598e-06	6.87271e-05
traD	586.192	2.08287	0.459131	4.53655	5.71815e-06	0.000105287
yigF	87.1542	2.07876	0.530186	3.92081	8.82514e-05	0.00116996
spaS	1742.97	2.07123	0.557181	3.71733	0.000201341	0.00237112
pagO	395.504	2.07003	0.352483	5.8727	4.28742e-09	1.79222e-07
ssaM	20.5907	2.06574	0.532764	3.87741	0.000105575	0.00136659
STM2274	76.4207	2.06239	0.489315	4.21486	2.49931e-05	0.000384
STM2902	157.259	2.05903	0.452133	4.55403	5.26282e-06	9.7678e-05
ddg	419.38	2.05849	0.506938	4.06063	4.89398e-05	0.000688123
malS	1418.4	2.05806	0.470967	4.36986	1.24325e-05	0.000213102
yjfK	171.168	2.05121	0.347015	5.91102	3.39987e-09	1.47434e-07
STM0275	32.6356	2.04766	0.493384	4.15023	3.3214e-05	0.000493873
STM2376	48.9091	2.04278	0.524375	3.89564	9.79414e-05	0.00128014
STM0885	117.161	2.03953	0.47655	4.27979	1.87071e-05	0.000295242
ssaE	54.5685	2.03937	0.518019	3.93686	8.2555e-05	0.00110391
fidL	211.702	2.03432	0.361082	5.63395	1.76133e-08	6.59078e-07
yjgN	149.725	2.02292	0.363959	5.55809	2.72745e-08	9.51531e-07
STM1668	63.4656	2.02208	0.548717	3.6851	0.000228613	0.00261917
wcaD	116.428	2.01373	0.43324	4.64808	3.35044e-06	6.67212e-05
STM3277	16.9798	2.01149	0.559157	3.59736	0.000321466	0.00349321
STM1636	39.2952	2.0108	0.546382	3.6802	0.000233048	0.00265687
STM0345	313.762	2.00853	0.470658	4.2675	1.97677e-05	0.000309871
yiaM	17.1455	2.00812	0.589079	3.40891	0.000652226	0.00630485
STM4156	22.7826	2.00617	0.557646	3.59758	0.000321193	0.00349321
speF	263.858	1.99369	0.572774	3.48076	0.000499999	0.00506549
STM0029	10.6714	1.99067	0.56797	3.50488	0.00045682	0.00469987
ssaH	8.17274	1.9855	0.583294	3.40395	0.000664193	0.0063899
STM0328	459.616	1.98465	0.471119	4.21262	2.52422e-05	0.000386547
PSLT087	26.068	1.96407	0.489211	4.01477	5.9503e-05	0.000817214
PSLT042	67.9996	1.96025	0.453385	4.32359	1.53513e-05	0.000253488
STM0033	411.82	1.95634	0.332384	5.88579	3.96162e-09	1.70203e-07
ssaL	188.202	1.95627	0.426139	4.59068	4.41807e-06	8.43615e-05
STM1243	65.5586	1.95301	0.454985	4.29246	1.76701e-05	0.0002837
galP	4362.08	1.94789	0.37	5.26457	1.40515e-07	4.02462e-06
wzxC	72.7236	1.9399	0.42431	4.57189	4.83335e-06	9.11656e-05
STM1940	3187.97	1.93401	0.32222	6.00213	1.94749e-09	8.85915e-08
STM1548	929.31	1.93332	0.408046	4.73799	2.15845e-06	4.49577e-05
yfbK	577.819	1.92897	0.355703	5.42297	5.86174e-08	1.85024e-06
citX	20.4544	1.91723	0.567078	3.38089	0.000722521	0.00682789
PSLT021	56.4272	1.91427	0.468134	4.08915	4.32966e-05	0.000616246
pipA	422.613	1.9106	0.392319	4.87002	1.11587e-06	2.55368e-05
yshA	84.1876	1.90701	0.474644	4.01777	5.87512e-05	0.000811326
STM2503	484.032	1.90639	0.442651	4.30676	1.65664e-05	0.000268769
STM4155	38.0969	1.90226	0.525588	3.6193	0.000295396	0.00324028
ssaI	16.0966	1.89818	0.546433	3.47377	0.000513207	0.00516547
ssrB	371.756	1.89258	0.428237	4.41947	9.89451e-06	0.00017195
STM1634	92.482	1.8901	0.523707	3.60907	0.000307295	0.00335494
STM0860	279.099	1.89009	0.347522	5.43877	5.3651e-08	1.71683e-06
STM2374	14.834	1.8874	0.549833	3.43269	0.000597632	0.00590003
STM3080	159.169	1.8773	0.397601	4.72156	2.34038e-06	4.82638e-05
ydiM	41.2454	1.87362	0.437079	4.28668	1.81361e-05	0.00028918
wcaK	83.6758	1.86935	0.393814	4.74677	2.06689e-06	4.35925e-05
STM0437	571.326	1.86826	0.498735	3.746	0.000179676	0.00217675
wcaG	87.2234	1.8589	0.482645	3.85148	0.000117407	0.00149239
yghW	406.759	1.84392	0.380014	4.85225	1.22071e-06	2.77652e-05
STM0856	110.021	1.84241	0.501542	3.67349	0.00023926	0.00270114
csgB	31.8283	1.8405	0.53148	3.46298	0.000534232	0.00534232
ydeJ	155.786	1.84035	0.382359	4.81313	1.48581e-06	3.26737e-05
spvR	62.2098	1.83637	0.491274	3.73799	0.000185501	0.00221779
yjeJ	271.851	1.83461	0.383739	4.78087	1.74539e-06	3.74936e-05
ydcX	228.478	1.82763	0.464066	3.93831	8.20581e-05	0.00110043
STM2273	220.68	1.82741	0.423794	4.31203	1.61764e-05	0.000263364
STM4574	239.433	1.82631	0.498764	3.66168	0.000250567	0.00280152
yaaU	163.301	1.82157	0.345128	5.27796	1.30628e-07	3.81203e-06
STM1002	314.495	1.82053	0.324942	5.60262	2.11136e-08	7.65366e-07
ydiV	310.562	1.81748	0.3421	5.3127	1.08012e-07	3.25438e-06
STM0855	61.552	1.81263	0.47677	3.80191	0.000143587	0.00178139
ompN	723.095	1.81061	0.355638	5.09114	3.55911e-07	9.60133e-06
STM0281	69.0035	1.80995	0.458529	3.9473	7.90378e-05	0.001063
STM1529	14.6708	1.80053	0.58381	3.08411	0.00204163	0.0163613
yaiB	3679.12	1.7995	0.371913	4.83848	1.30834e-06	2.93271e-05
nrfC	104.852	1.79817	0.368349	4.88169	1.05178e-06	2.44014e-05
srgB	156.232	1.79653	0.534679	3.36002	0.000779357	0.00727609
STM0777	78.204	1.79498	0.474202	3.78526	0.00015355	0.00187987
STM2208	92.6481	1.78728	0.501686	3.56255	0.00036727	0.00389962
rcK	906.681	1.78664	0.322656	5.53729	3.07187e-08	1.05581e-06
STM1926	10.4861	1.78653	0.564868	3.16274	0.00156294	0.0129733
yncC	872.344	1.78482	0.535337	3.33401	0.000856032	0.00778822
ydiO	585.292	1.78154	0.323958	5.49928	3.81337e-08	1.28218e-06
galE	1763.82	1.78109	0.407608	4.36962	1.24463e-05	0.000213102
manC	103.594	1.78081	0.40236	4.4259	9.60415e-06	0.0001688
STM0520	110.271	1.77977	0.369735	4.81363	1.48213e-06	3.26737e-05
STM1854	3176.83	1.77336	0.388466	4.56504	4.99397e-06	9.30603e-05
slsA	861.526	1.76992	0.505821	3.4991	0.000466823	0.00478159
PSLT025	204.756	1.76368	0.353431	4.99016	6.03279e-07	1.50495e-05
yiaO	35.92	1.74634	0.58621	2.97903	0.00289159	0.0217103
STM0287	61.444	1.7431	0.401443	4.34209	1.41131e-05	0.000233875
sptP	7443.85	1.74236	0.400292	4.35273	1.34451e-05	0.000225571
ycaD	419.207	1.73953	0.505895	3.43852	0.000584909	0.00579909
STM3035	9.42043	1.73943	0.564623	3.0807	0.00206516	0.0164929
STM2816	138.33	1.73266	0.355285	4.87681	1.07816e-06	2.48888e-05
csgD	47.8252	1.73214	0.44859	3.8613	0.000112785	0.00143771
STM2186	839.373	1.72886	0.343406	5.03446	4.79188e-07	1.22842e-05
ssaS	36.5816	1.72645	0.462324	3.7343	0.000188241	0.00223959
STM0343	870.881	1.72083	0.442397	3.88979	0.000100331	0.00130769
STM0572	34.4042	1.71526	0.451951	3.79522	0.00014751	0.00182033
STM2547	151.93	1.70528	0.437018	3.90208	9.53696e-05	0.00125358
STM2280	114.268	1.70412	0.444431	3.83438	0.00012588	0.00158718
STM1093	85.11	1.70391	0.510524	3.33757	0.000845158	0.00770439
STM2901	1320.74	1.69884	0.403732	4.20783	2.57836e-05	0.000390967
STM2134	37.8872	1.69757	0.487983	3.47875	0.000503762	0.00508142
fdrA	154.985	1.69476	0.408762	4.14609	3.38196e-05	0.000498894
mig-14	13038.6	1.69137	0.48127	3.5144	0.000440751	0.00454464
kduI	122.741	1.69004	0.470402	3.59275	0.000327203	0.00353898
trbH	43.4486	1.6875	0.497771	3.39011	0.000698653	0.00662934
STM2505	28.5148	1.68741	0.458134	3.68324	0.000230292	0.00263191
malP	11733.9	1.68599	0.474501	3.55319	0.000380595	0.00402269
STM0283	46.5523	1.68538	0.540324	3.1192	0.00181343	0.0147361
STM4309	62.4135	1.68341	0.406055	4.14576	3.38689e-05	0.000498894
yjeM	385.568	1.68181	0.425423	3.95327	7.70891e-05	0.00103981
sgbH	59.1412	1.67761	0.499792	3.35662	0.00078902	0.00733678
yjcC	1154.78	1.67492	0.357481	4.68533	2.79515e-06	5.66354e-05
STM4205	1243.81	1.67389	0.512865	3.26381	0.00109926	0.00964191
galT	1373.33	1.67317	0.469344	3.56491	0.000363983	0.00387358
STM0972	468.372	1.67311	0.414044	4.04089	5.32479e-05	0.000744188
STM3085	72.6697	1.67161	0.491162	3.40338	0.000665579	0.0063899
STM2133	25.3442	1.67143	0.526715	3.17331	0.00150711	0.0125773
STM0725	50.6197	1.66555	0.563762	2.95436	0.0031332	0.0231866
STM4436	287.635	1.66166	0.37532	4.4273	9.54182e-06	0.000168342
galS	2220.85	1.66162	0.540026	3.07692	0.00209153	0.0165892
STM0084	288.181	1.66066	0.343855	4.82955	1.36845e-06	3.03809e-05
ydiP	150.699	1.66038	0.44935	3.69508	0.000219819	0.00253721
udg	4321.62	1.66007	0.314314	5.28155	1.28095e-07	3.76178e-06
yigG	128.887	1.65994	0.572581	2.89904	0.00374304	0.026846
STM0280	16.4446	1.65915	0.572706	2.89703	0.00376709	0.0269742
yjbF	65.1818	1.65551	0.434143	3.81328	0.000137132	0.00171046
STM2453	902.959	1.65232	0.394785	4.18536	2.84714e-05	0.000430317
STM0726	220.081	1.6477	0.548566	3.00366	0.00266755	0.0203242
nrfB	364.445	1.64618	0.335927	4.9004	9.56426e-07	2.2758e-05
STM1788	11.2018	1.64589	0.567742	2.89901	0.0037434	0.026846
glpD	5104.15	1.64016	0.592486	2.76827	0.0056355	0.0368811
STM1863	20.9938	1.63152	0.495233	3.29445	0.000986153	0.00878263
fimY	13.9578	1.62686	0.530101	3.06897	0.00214799	0.0168927
fixA	108.196	1.62081	0.415125	3.90439	9.44637e-05	0.0012452
sinH	145.016	1.61761	0.446539	3.62255	0.000291717	0.00321179
STM0329	179.999	1.61596	0.397812	4.06213	4.86274e-05	0.000685808
STM4575	229.696	1.61298	0.530377	3.04119	0.00235643	0.018284
STM0764	56.0561	1.61255	0.435373	3.70384	0.000212356	0.00246951
wcaE	41.2355	1.60786	0.524053	3.06813	0.00215403	0.0169115
tdcG	416.805	1.60503	0.454164	3.53404	0.000409255	0.00426729
potE	65.0044	1.59557	0.536995	2.97129	0.00296548	0.0221933
STM0081	669.4	1.59215	0.322024	4.94421	7.64532e-07	1.89702e-05
STM0335	90.8664	1.59031	0.507571	3.13318	0.00172922	0.0141759
STM3117	162.297	1.59031	0.359481	4.42389	9.69372e-06	0.000169094
stcC	238.424	1.58723	0.42467	3.73756	0.000185812	0.00221779
malZ	936.294	1.58688	0.478727	3.3148	0.000917086	0.00824666
b2145	356.242	1.5868	0.327262	4.84872	1.24263e-06	2.81259e-05
STM4157	787.714	1.58629	0.519678	3.05245	0.0022698	0.0176709
prpB	600.357	1.58464	0.56369	2.8112	0.00493577	0.0334335
STM1637	88.6216	1.58373	0.370461	4.27503	1.91112e-05	0.000300596
ydgT	4940.24	1.5832	0.463563	3.41529	0.000637133	0.00622378
STM3216	60443.2	1.5828	0.423503	3.7374	0.000185931	0.00221779
STM1669	64.5852	1.57648	0.389575	4.04668	5.195e-05	0.000728242
traE	7.44207	1.57611	0.594072	2.65306	0.00797658	0.0483586
envR	60.9768	1.57584	0.400791	3.93184	8.42979e-05	0.00112075
STM4039	229.502	1.57557	0.361706	4.35594	1.32496e-05	0.000223557
STM3624A	151.016	1.57338	0.524843	2.9978	0.00271935	0.0206173
STM3052	334.999	1.57312	0.33466	4.70065	2.59329e-06	5.32429e-05
prpA	172.648	1.5646	0.460801	3.39539	0.000685309	0.00651605
cigR	3127.7	1.5565	0.380009	4.09596	4.2043e-05	0.000602097
corA	2248.37	1.55444	0.450951	3.44703	0.000566787	0.00563507
STM0438	1278	1.55383	0.535792	2.90005	0.00373098	0.0268399
STM0809	29.0547	1.54964	0.482816	3.20958	0.00132927	0.0113797
spvB	268.391	1.54313	0.410332	3.76069	0.000169448	0.00206905
wcaJ	22.3043	1.542	0.490729	3.14227	0.00167643	0.0137919
STM1110	32.2042	1.54149	0.449328	3.43066	0.00060212	0.00591915
rho	20414.8	1.54045	0.383303	4.01889	5.84724e-05	0.000809887
hha	2549.75	1.53877	0.36349	4.23332	2.30265e-05	0.000357334
STM3152	4011.45	1.53698	0.346027	4.44178	8.92159e-06	0.000158606
sugE	239.02	1.52661	0.361409	4.22404	2.3996e-05	0.000371138
malF	3336.15	1.52469	0.505695	3.01505	0.00256941	0.019641
ssaB	12.7094	1.52289	0.540612	2.81697	0.00484792	0.0330764
ybcI	49.2516	1.51939	0.446878	3.4	0.00067385	0.00643346
cspB	840.601	1.51457	0.347498	4.35851	1.30953e-05	0.000222348
bcfB	11.6709	1.51283	0.553148	2.73494	0.00623917	0.0400966
mig-3	40.2829	1.51013	0.434037	3.47925	0.000502813	0.00508142
STM0288	78.7151	1.51003	0.398696	3.78744	0.000152209	0.00186838
STM3549	24.3021	1.50835	0.482092	3.12876	0.00175543	0.0143401
yobG	318.307	1.50821	0.398108	3.78845	0.000151591	0.00186573
STM0037	52.6909	1.50818	0.421229	3.58042	0.000343044	0.00367603
STM3126	436.657	1.5072	0.409982	3.67625	0.000236692	0.00267866
ssaR	179.815	1.50601	0.345578	4.35793	1.313e-05	0.000222348
STM1265	113.489	1.49803	0.377052	3.97301	7.09707e-05	0.000968542
STM4596	268.589	1.49549	0.422753	3.53751	0.00040392	0.00422622
STM0030	51.6134	1.49285	0.46988	3.1771	0.00148758	0.0124367
stbD	107.748	1.49273	0.452029	3.30229	0.000958994	0.00859021
pefA	899.445	1.48906	0.39202	3.79843	0.000145617	0.00180176
STM3653	146.096	1.48664	0.399003	3.7259	0.00019462	0.00230366
malG	3190.8	1.48426	0.523519	2.83516	0.00458021	0.0316252
STM3166	25.4759	1.48328	0.464725	3.19173	0.00141422	0.0119745
STM3832	96.6796	1.48299	0.401784	3.69102	0.000223359	0.00257168
yjdE	126.847	1.47742	0.359007	4.11531	3.86668e-05	0.000560668
yjfL	131.499	1.47552	0.39464	3.73891	0.00018482	0.00221779
ssrA	1130.02	1.47152	0.429161	3.42883	0.000606194	0.00594659
STM1632	82.7562	1.47057	0.378322	3.88708	0.000101459	0.00131868
STM3193	110.884	1.46543	0.414222	3.53779	0.000403497	0.00422622
pipD	3877.39	1.46517	0.496211	2.95271	0.00314994	0.0232365
htgA	73.3763	1.46296	0.411694	3.55352	0.00038011	0.00402269
STM0285	538.467	1.46166	0.434533	3.36374	0.000768937	0.00722241
STM2906	10.0604	1.45821	0.551033	2.64631	0.00813743	0.0490883
STM3133	408.428	1.45744	0.526685	2.76719	0.00565411	0.036931
yjbG	75.8544	1.45654	0.479944	3.03481	0.00240687	0.0185513
STM0884	72.2657	1.45174	0.399906	3.6302	0.000283203	0.00313619
yjfM	74.4091	1.45131	0.408688	3.55115	0.000383557	0.00404478
ylbE	48.0327	1.44845	0.430956	3.36101	0.000776583	0.00726481
STM4211	86.0749	1.444	0.442845	3.26075	0.00111119	0.00972815
STM4212	125.884	1.44275	0.357166	4.03945	5.35773e-05	0.000746543
STM3966	663.402	1.44227	0.446687	3.22881	0.00124308	0.010741
malE	41605.1	1.44192	0.498461	2.89274	0.00381895	0.0272958
maa	2375.21	1.44164	0.392581	3.67221	0.000240463	0.00270813
malQ	3366.16	1.4409	0.387931	3.71432	0.000203754	0.00238742
xapR	185.514	1.44014	0.348041	4.13784	3.50594e-05	0.000514796
STM3025	293.982	1.44011	0.334645	4.3034	1.68195e-05	0.000270981
STM0042	187.303	1.43825	0.544388	2.64196	0.00824277	0.0493318
sinI	167.754	1.43801	0.432838	3.32228	0.000892838	0.00805987
STM0721	61.074	1.42883	0.458864	3.11384	0.00184671	0.0149803
traM	397.463	1.42725	0.464227	3.07447	0.0021088	0.0166409
STM4505	415.359	1.42711	0.326947	4.36497	1.27143e-05	0.000216891
STM1250	480.037	1.42646	0.506458	2.81653	0.00485454	0.0330764
STM3132	263.444	1.42184	0.480089	2.96162	0.00306023	0.0226829
ybeR	129.608	1.42082	0.382822	3.71143	0.000206094	0.0024027
yhfL	1610.21	1.41364	0.308802	4.57783	4.69822e-06	8.89786e-05
ssaT	90.3057	1.41312	0.409972	3.44686	0.00056715	0.00563507
STM2373	43.3321	1.40546	0.429034	3.27587	0.00105338	0.00932761
ybfE	168.786	1.40323	0.491895	2.85271	0.00433488	0.0301557
yibD	186.41	1.39784	0.364639	3.83349	0.00012634	0.00158867
yhcR	14.1347	1.39729	0.527222	2.65028	0.0080425	0.0485901
STM3595	1067.73	1.391	0.373587	3.72337	0.000196582	0.00232096
yhaO	136.372	1.39058	0.448996	3.09708	0.00195435	0.0157161
STM1856	53.4431	1.38933	0.436992	3.17929	0.00147636	0.0123652
repA	854.586	1.38582	0.300966	4.60459	4.13282e-06	7.95697e-05
STM1269	1664.33	1.3853	0.392889	3.52593	0.000421992	0.00438041
STM2534	625.107	1.38315	0.374899	3.68939	0.000224794	0.0025818
STM4196	139.554	1.37443	0.487615	2.81869	0.00482208	0.032952
malM	8174.57	1.37282	0.47264	2.90458	0.00367751	0.0265789
STM2156A	86.5239	1.37192	0.433343	3.16589	0.00154611	0.0128566
yfiR	152.003	1.36246	0.38518	3.53719	0.000404405	0.00422622
STM1252	276.37	1.35284	0.321428	4.20884	2.56685e-05	0.000390498
STM2243	35.7168	1.35176	0.435215	3.10596	0.0018966	0.0153056
ygdQ	1012.47	1.3491	0.38703	3.48577	0.000490718	0.00498235
PSLT020	70.0003	1.34516	0.453005	2.96942	0.00298359	0.0222213
eutE	47.4054	1.34381	0.452924	2.96696	0.00300757	0.0223461
STM2135	115.157	1.34171	0.441325	3.04019	0.00236432	0.0182841
tdcC	1813.61	1.34029	0.372973	3.59352	0.000326244	0.00353685
STM3155	1321.69	1.33094	0.306472	4.34279	1.40683e-05	0.000233875
STM4098	807.393	1.32991	0.39067	3.40417	0.000663642	0.0063899
STM4013	54.0288	1.32959	0.41238	3.2242	0.00126327	0.0108749
phoE	102.949	1.32952	0.390726	3.40269	0.000667254	0.0063899
STM3081	185.087	1.32821	0.344915	3.85083	0.000117718	0.00149239
STM2703	75.9393	1.327	0.407382	3.25739	0.00112442	0.00980694
thrB	1320.85	1.32432	0.302338	4.38024	1.18546e-05	0.000204481
STM1633	1698.76	1.3235	0.495552	2.67075	0.00756811	0.0465113
ssaV	182.552	1.31836	0.428174	3.07902	0.00207681	0.0165007
STM3125	203.916	1.31547	0.339585	3.87375	0.000107174	0.00138041
nhoA	1476.18	1.31233	0.30152	4.35239	1.34662e-05	0.000225571
yhjR	485.908	1.31124	0.384615	3.40923	0.000651459	0.00630485
ycbW	2451.81	1.30954	0.314027	4.17016	3.04382e-05	0.000457065
wcaL	35.1619	1.30823	0.443326	2.95095	0.00316803	0.0233328
STM0306	1741.87	1.30696	0.319453	4.09124	4.29071e-05	0.000612581
sgbE	39.7664	1.30394	0.443986	2.9369	0.0033151	0.0243387
STM4552	67.2389	1.30193	0.381455	3.41306	0.000642383	0.00624875
shdA	971.642	1.29869	0.339153	3.82923	0.000128545	0.00161203
pduF	195.367	1.2979	0.402488	3.22468	0.00126112	0.0108749
STM0018	234.89	1.29537	0.362815	3.57034	0.000356517	0.00381161
STM0672	69.7888	1.29423	0.464698	2.7851	0.00535111	0.0355703
yhjQ	668.888	1.29341	0.321041	4.02879	5.60645e-05	0.000778861
STM2760	48.1538	1.29329	0.43305	2.98648	0.00282213	0.0212232
ycaM	570.603	1.29302	0.465745	2.77623	0.00549933	0.0363101
pduG	21.237	1.29176	0.484856	2.66422	0.00771662	0.047112
STM1528	354.329	1.29058	0.369253	3.49512	0.000473852	0.0048429
STM2911	54.4231	1.28659	0.393339	3.27093	0.00107194	0.00945534
STM3079	240.453	1.28632	0.349732	3.67801	0.000235056	0.00266962
yjcE	2556.47	1.27278	0.370471	3.43557	0.000591315	0.00585011
ybjY	2260.69	1.2714	0.326343	3.89591	9.78305e-05	0.00128014
ygjQ	116.831	1.26726	0.440956	2.8739	0.00405439	0.0286337
STM3781	741.396	1.26313	0.376918	3.35122	0.000804562	0.00743659
yabI	878.835	1.26205	0.438352	2.87907	0.00398848	0.0282975
STM2314	29579.1	1.26122	0.467107	2.70007	0.00693256	0.0432353
STM1552	378.107	1.26056	0.341133	3.69521	0.000219709	0.00253721
STM4010	81.0447	1.2573	0.376699	3.33767	0.000844833	0.00770439
pmrD	2061.87	1.25628	0.350514	3.58411	0.000338229	0.00364126
metF	146.738	1.25379	0.36156	3.46774	0.000524863	0.00527135
xapB	194.343	1.25083	0.373451	3.34938	0.000809931	0.00747133
phnO	479.111	1.24918	0.342659	3.64555	0.000266816	0.00297602
STM0770	111.685	1.24907	0.375343	3.32782	0.000875295	0.00793236
yicJ	71.7247	1.2466	0.467883	2.66433	0.00771412	0.047112
STM4011	65.4629	1.24498	0.390907	3.18485	0.00144829	0.0122405
STM3670	32.0499	1.24266	0.453834	2.73815	0.00617865	0.039818
STM3156	1297.33	1.23979	0.346089	3.58229	0.000340592	0.00365821
STM0014	200.507	1.23823	0.440038	2.81391	0.00489425	0.0332786
yjbE	88.9013	1.23785	0.395905	3.12663	0.0017682	0.014419
csgC	59.684	1.23769	0.441462	2.80361	0.00505333	0.0338347
ybaJ	3418.59	1.23422	0.353313	3.49328	0.000477121	0.00486558
ytgA	537.971	1.23227	0.438888	2.8077	0.00498964	0.0336511
STM3548	60.08	1.23141	0.465392	2.64595	0.00814612	0.0490883
STM0905	1255.24	1.22795	0.33527	3.66257	0.0002497	0.00279857
stbE	184.54	1.22694	0.363034	3.37969	0.000725682	0.00684383
STM0716	171.872	1.22604	0.377064	3.25153	0.00114786	0.00999261
slyA	25759.5	1.2224	0.315798	3.87083	0.000108466	0.00138645
serU	1439.07	1.21483	0.391861	3.10016	0.00193416	0.0155807
sgbU	92.2381	1.21054	0.447466	2.70531	0.00682401	0.0428463
STM3291	903.915	1.20784	0.332363	3.63411	0.000278946	0.00309643
traP	97.528	1.20718	0.443469	2.72212	0.00648646	0.0412649
STM3679	489.899	1.2025	0.386968	3.10749	0.00188682	0.0152789
STM2702	236.076	1.19981	0.436259	2.75022	0.00595549	0.0384867
STM2743	506.579	1.19791	0.309279	3.87324	0.000107398	0.00138041
ybbY	42.3587	1.19486	0.443119	2.69648	0.00700765	0.043645
yaaI	62.3284	1.19177	0.398055	2.994	0.00275348	0.020842
sseF	53.7442	1.19167	0.432052	2.75816	0.00581283	0.0377224
wzzB	16548.1	1.18097	0.337458	3.49962	0.00046592	0.00478159
STM2761	72.9997	1.17583	0.411302	2.85881	0.00425237	0.0297041
hybG	372.424	1.17532	0.408353	2.87819	0.00399964	0.0283333
ybdO	876.699	1.16905	0.379655	3.07924	0.00207529	0.0165007
stfC	140.255	1.16873	0.351579	3.32423	0.000886621	0.00801934
STM3598	319.203	1.16569	0.38572	3.02211	0.0025102	0.0193156
STM3981	512.733	1.16194	0.390994	2.97177	0.00296091	0.0221933
yaiU	669.724	1.15738	0.346208	3.34304	0.000828668	0.00759886
thiM	381.703	1.15515	0.376013	3.0721	0.00212557	0.0167447
osmB	2232.03	1.1526	0.393303	2.93056	0.00338354	0.0247628
STM3036	127.19	1.14883	0.421035	2.72859	0.00636052	0.0407636
glyY	3823.31	1.14831	0.42493	2.70234	0.00688526	0.043151
STM4066	275.65	1.14789	0.366595	3.13123	0.00174076	0.0142453
yeiA	1214.8	1.14682	0.371924	3.08347	0.00204601	0.0163681
STM2478	343.491	1.14538	0.357513	3.20373	0.00135658	0.0115922
yafK	3168.18	1.14433	0.400272	2.85887	0.00425152	0.0297041
STM1249	5129.76	1.14314	0.410646	2.78375	0.00537344	0.0356182
iroB	59.8284	1.14306	0.387012	2.95355	0.00314139	0.0232103
fumB	493.866	1.13356	0.338028	3.35344	0.000798132	0.00740666
STM1839	5697.33	1.12996	0.385136	2.93393	0.00334697	0.0245338
yohG	111.845	1.12869	0.423017	2.66818	0.00762634	0.0468072
ygfA	1935.86	1.1286	0.320076	3.52605	0.000421814	0.00438041
leuV	89.5411	1.12808	0.364725	3.09296	0.00198168	0.0159083
rstA	2370.96	1.1254	0.299712	3.75492	0.000173396	0.0021117
msgA	761.534	1.11759	0.352368	3.17166	0.00151569	0.0126262
STM2910	200.785	1.11349	0.358503	3.10595	0.0018967	0.0153056
sbp	74.0016	1.10796	0.381786	2.90206	0.00370722	0.0267519
bcfC	166.863	1.09733	0.405394	2.70682	0.00679321	0.0427686
STM0282	134.005	1.0953	0.376374	2.91013	0.00361276	0.0261516
STM3030	1248.59	1.09194	0.320931	3.40242	0.00066791	0.0063899
STM0036	151.621	1.08747	0.37768	2.87935	0.00398492	0.0282975
STM2360	102.763	1.07681	0.375059	2.87105	0.00409113	0.0287183
iroC	236.263	1.05482	0.350168	3.01232	0.00259262	0.0197858
STM4318	454.506	1.05124	0.314184	3.34594	0.000820036	0.00753459
STM3127	258.89	1.04605	0.366859	2.85136	0.00435324	0.0302381
STM4510	120.833	1.04551	0.396268	2.63839	0.00833002	0.0496803
lpxO	4095.22	1.04385	0.382659	2.72789	0.00637402	0.0407937
lrhA	2724.15	1.04177	0.390508	2.66772	0.00763674	0.0468091
iroN	355.584	1.04015	0.317593	3.2751	0.00105626	0.00933533
STM1676	1526.07	1.02875	0.329269	3.12434	0.00178205	0.0145065
STM2475	1695.16	1.02863	0.323533	3.17935	0.00147607	0.0123652
acrF	278.695	1.02224	0.369121	2.76939	0.00561618	0.0368587
STM3194	167.361	1.02092	0.33304	3.06546	0.00217337	0.0170345
ttrA	150.179	1.02073	0.374622	2.72469	0.0064362	0.0410784
STM3031	105.926	1.01636	0.382678	2.6559	0.00790962	0.0481005
STM0344	899.289	1.01591	0.374961	2.70936	0.00674132	0.0425237
rhaT	68.5253	1.01533	0.378312	2.68385	0.00727789	0.0450259
pheV	776.331	1.01403	0.315438	3.21466	0.00130597	0.0112217
STM0098	144.625	1.0132	0.337629	3.00092	0.00269165	0.0204742
yfiN	471.641	1.01293	0.346958	2.91946	0.00350638	0.0255812
prfH	135.037	0.997807	0.362443	2.75301	0.00590508	0.0382142
STM0870	1112.11	0.997259	0.344792	2.89235	0.00382377	0.0272958
safC	1179.51	0.995303	0.323593	3.07578	0.00209952	0.0166242
STM4002	126412	0.988118	0.344025	2.87223	0.00407592	0.0286984
STM2955	1179.81	0.97859	0.298013	3.28371	0.0010245	0.00908921
argX	918.478	0.976582	0.344109	2.838	0.00453969	0.031439
STM4425	132.764	0.974961	0.368863	2.64315	0.00821375	0.0493318
STM0334	167.006	0.950857	0.33672	2.82388	0.00474459	0.0326147
STM4067	1868.38	0.950816	0.303153	3.13642	0.00171023	0.0140451
metY	757.726	0.939609	0.333949	2.81363	0.00489856	0.0332786
lpfC	129.73	0.931793	0.351252	2.65277	0.00798334	0.0483586
gcvA	1170.65	0.916973	0.339473	2.70116	0.00690973	0.043151
ais	2183.2	0.909357	0.344238	2.64165	0.00825032	0.0493318
STM0100	192.897	0.908802	0.327769	2.77269	0.00555951	0.0365902
priA	2850.14	0.903943	0.326502	2.76857	0.00563025	0.0368811
STM4317	788.774	0.895092	0.311752	2.87116	0.00408966	0.0287183
yhcP	304.94	0.890503	0.314726	2.82945	0.00466276	0.0320997
STM3128	548.805	0.877727	0.328485	2.67204	0.00753909	0.0463944
STM3532	201.27	0.857321	0.324422	2.64261	0.00822693	0.0493318
STM1481	310.743	0.84416	0.319493	2.64219	0.0082372	0.0493318
phoB	2351.02	0.834434	0.290417	2.87323	0.00406304	0.0286512
STM0567	2262.41	0.834361	0.299026	2.79026	0.00526656	0.0351609
ytfK	46187	0.817066	0.304896	2.67982	0.00736621	0.0454511
sanA	1790.18	0.812762	0.297611	2.73095	0.0063152	0.0405291
pntB	2151.18	-0.827434	0.313606	-2.63845	0.00832865	0.0496803
pheA	1719.82	-0.851016	0.305912	-2.7819	0.00540423	0.0357712
slyB	1657.14	-0.853888	0.313718	-2.72183	0.00649211	0.0412649
samB	5152.38	-0.855577	0.293688	-2.91322	0.00357728	0.0259352
cyoD	19996	-0.860748	0.305047	-2.82169	0.00477712	0.0327341
ldcC	1660.68	-0.865617	0.312846	-2.76691	0.00565903	0.036931
cyoB	21046.3	-0.86632	0.308509	-2.80809	0.00498364	0.0336511
yajQ	4864.33	-0.867847	0.326869	-2.65503	0.00793013	0.048162
STM1627	218.551	-0.870462	0.319199	-2.72702	0.00639094	0.0408457
dsbD	707.677	-0.881797	0.326408	-2.70152	0.00690236	0.043151
recG	1845.64	-0.88521	0.3338	-2.65192	0.00800362	0.0484182
STM4057	654.401	-0.886927	0.333036	-2.66315	0.00774118	0.0471999
hemY	2701.62	-0.89804	0.322496	-2.78465	0.00535854	0.0355703
cyoE	45961	-0.900844	0.335236	-2.68719	0.00720562	0.0447578
ptsH	4684.15	-0.914768	0.30571	-2.99228	0.00276906	0.0208578
parB	4327.23	-0.915798	0.338992	-2.70153	0.00690205	0.043151
eco	619.442	-0.919265	0.320976	-2.86397	0.00418371	0.0293239
proC	2268.84	-0.921242	0.332243	-2.77279	0.00555774	0.0365902
gltS	787.534	-0.923096	0.343927	-2.68399	0.00727495	0.0450259
yliB	1655.21	-0.924887	0.344931	-2.68137	0.00733224	0.0453017
nagZ	1292.79	-0.936189	0.320884	-2.91753	0.00352813	0.0256994
tehB	2718.97	-0.937467	0.306663	-3.057	0.00223567	0.0174639
STM2732	153.819	-0.93976	0.343445	-2.73627	0.00621396	0.03999
ydgH	3239.77	-0.941099	0.293899	-3.20211	0.00136423	0.0116361
tldD	1729.44	-0.943907	0.296587	-3.18256	0.00145977	0.0123038
radC	546.238	-0.948824	0.338109	-2.80627	0.00501193	0.0337523
yhcB	14481.1	-0.951248	0.336937	-2.82322	0.00475443	0.032634
yhhX	819.87	-0.955251	0.340049	-2.80915	0.0049672	0.0335974
fba	29640.8	-0.969268	0.336957	-2.87654	0.00402068	0.0284389
ugpQ	478.397	-0.972277	0.327288	-2.97071	0.0029711	0.0221995
yajC	6935.36	-0.98129	0.3522	-2.78617	0.0053335	0.0355056
ygiC	4430.9	-0.989267	0.297925	-3.32053	0.000898472	0.00809497
oppF	1721.07	-0.994161	0.304051	-3.26972	0.00107656	0.00946066
oppD	1700.27	-0.99417	0.309394	-3.21328	0.00131229	0.0112551
ccmB	189.11	-0.996277	0.368143	-2.70622	0.00680539	0.0427873
cpxP	1023.1	-0.997045	0.375129	-2.65787	0.00786353	0.0478829
btuD	259.595	-0.999323	0.367899	-2.7163	0.00660169	0.0417897
ygdR	499.168	-1.00859	0.327494	-3.07971	0.00207202	0.0165007
yggN	1712	-1.01303	0.331772	-3.0534	0.00226264	0.0176448
sapB	262.793	-1.02365	0.336184	-3.0449	0.0023276	0.0180906
ybhL	2434.03	-1.02472	0.353321	-2.90024	0.00372875	0.0268399
yncD	614.684	-1.03532	0.37085	-2.79174	0.0052425	0.0350507
sodB	11291.5	-1.03771	0.314461	-3.29996	0.000966979	0.00864505
STM1260	160.879	-1.04282	0.388202	-2.68629	0.00722498	0.0448181
ndk	10547.6	-1.04885	0.355807	-2.94782	0.00320028	0.0235329
napC	365.791	-1.05492	0.38	-2.77611	0.00550129	0.0363101
hupB	54473	-1.06508	0.337673	-3.15417	0.00160955	0.0133125
ccmE	124.497	-1.06786	0.398994	-2.67637	0.00744241	0.0458603
napH	816.434	-1.07049	0.328442	-3.25928	0.00111694	0.00976012
proP	1221.95	-1.07102	0.386558	-2.77067	0.00559414	0.036766
yqjI	840.379	-1.07387	0.322288	-3.33202	0.000862166	0.00782867
ccmF	531.802	-1.07634	0.369281	-2.91469	0.00356042	0.0258534
ynfM	182.065	-1.08695	0.343945	-3.16025	0.00157632	0.013061
yaiA	1695.76	-1.08952	0.317548	-3.43103	0.000601296	0.00591915
yneI	190.577	-1.09091	0.321901	-3.38897	0.000701545	0.0066432
yfcL	1213.87	-1.0914	0.395604	-2.75881	0.00580123	0.0377041
napG	330.511	-1.09392	0.382995	-2.85623	0.00428702	0.0298675
fklB	1009.43	-1.09441	0.343905	-3.18231	0.00146107	0.0123038
STM2545	1177.68	-1.09726	0.307556	-3.56768	0.000360152	0.00384162
STM1638	3202.17	-1.09802	0.369738	-2.96972	0.00298068	0.0222213
sfcA	3547.57	-1.09879	0.328365	-3.34624	0.000819157	0.00753459
rbsD	949.563	-1.10065	0.303497	-3.62654	0.00028724	0.00317332
artQ	489.463	-1.10351	0.371963	-2.96672	0.00300998	0.0223461
yoaE	620.839	-1.10396	0.378467	-2.91693	0.00353494	0.0257086
STM1873	1071.44	-1.11162	0.365798	-3.03887	0.00237464	0.0183333
marA	679.384	-1.11507	0.393817	-2.83144	0.00463392	0.0319485
ushA	4427.75	-1.11874	0.367932	-3.04062	0.00236093	0.0182841
yddX	171.398	-1.12588	0.399067	-2.82129	0.00478313	0.0327341
artI	3226.29	-1.12722	0.347242	-3.24621	0.00116951	0.0101621
STM1623	385.748	-1.12798	0.335444	-3.36266	0.000771942	0.00723598
gcvH	6379.51	-1.13153	0.40575	-2.78875	0.00529125	0.035275
STM1988	852.506	-1.13514	0.354622	-3.201	0.00136953	0.0116599
ynfD	411.656	-1.13609	0.355186	-3.19858	0.00138107	0.0117366
psd	649.386	-1.13995	0.352969	-3.22961	0.00123959	0.0107307
fepE	574.096	-1.15437	0.407046	-2.83597	0.00456863	0.0315923
otsA	412.77	-1.15972	0.438819	-2.64283	0.00822166	0.0493318
ccmA	362.049	-1.16426	0.424941	-2.73981	0.00614751	0.0396724
ygiW	2311.16	-1.16971	0.348462	-3.35679	0.000788542	0.00733678
ycbK	2745.74	-1.17818	0.307035	-3.83726	0.000124413	0.00157296
yeaQ	3728.8	-1.17982	0.434241	-2.71698	0.00658805	0.0417603
bax	1509.78	-1.18394	0.310279	-3.81574	0.000135774	0.00169809
glgS	2650.29	-1.1847	0.422475	-2.8042	0.00504412	0.0338347
pepB	2011.77	-1.20296	0.334994	-3.59098	0.000329441	0.0035549
STM2963	2462.75	-1.20834	0.333945	-3.61837	0.000296466	0.00324435
yfcZ	1666.7	-1.21047	0.420316	-2.87991	0.0039779	0.0282975
ycbL	957.245	-1.21148	0.327472	-3.6995	0.000216024	0.00250588
chaB	371.477	-1.21576	0.380621	-3.19415	0.00140242	0.0118962
yehY	514.063	-1.22475	0.365418	-3.35165	0.000803326	0.00743659
dctA	8558.07	-1.23079	0.446136	-2.75877	0.00580188	0.0377041
tktB	664.669	-1.23366	0.426693	-2.8912	0.00383772	0.0273533
ftnB	820.855	-1.26255	0.441691	-2.85845	0.00425716	0.0297041
yhcO	796.897	-1.26866	0.468282	-2.70917	0.00674514	0.0425237
ycfJ	284.615	-1.27504	0.42602	-2.99291	0.00276327	0.0208578
STM1675	417.062	-1.29815	0.32758	-3.96285	7.40595e-05	0.00100478
STM2655	66.8244	-1.30563	0.481621	-2.7109	0.00670999	0.0424174
rfbA	3563.76	-1.30665	0.484832	-2.69505	0.00703778	0.0437738
osmE	4398.47	-1.31299	0.47617	-2.75741	0.00582616	0.0377561
STM3073	47.3577	-1.31886	0.436595	-3.02079	0.00252114	0.0193357
gpsA	3435.9	-1.32377	0.347866	-3.8054	0.000141575	0.00176115
ycfS	400.064	-1.33562	0.339688	-3.93192	8.42707e-05	0.00112075
pheS	1039.82	-1.33701	0.390077	-3.42754	0.000609081	0.00596231
yedP	110.937	-1.33721	0.420316	-3.18143	0.00146551	0.0123188
STM0920	331.478	-1.34048	0.383804	-3.49262	0.000478304	0.00486695
wraB	2608.16	-1.34067	0.503173	-2.66442	0.00771205	0.047112
tsx	3246.02	-1.34495	0.407122	-3.30355	0.000954696	0.00856826
ysaA	263.182	-1.34812	0.380407	-3.54388	0.000394284	0.00414848
napB	242.878	-1.35278	0.383828	-3.52445	0.000424357	0.00439512
btuE	645.884	-1.35918	0.346918	-3.91788	8.93308e-05	0.0011809
STM1561	124.527	-1.36146	0.499994	-2.72295	0.00647027	0.0412391
narH	512.594	-1.37496	0.323748	-4.24701	2.16645e-05	0.000338462
yhfK	1323.68	-1.38334	0.399704	-3.46091	0.000538344	0.00537186
proX	256.909	-1.38548	0.428951	-3.22992	0.00123824	0.0107307
ccmG	135.11	-1.39422	0.47745	-2.92014	0.00349876	0.0255658
STM1874	1551.45	-1.40432	0.340894	-4.11951	3.79677e-05	0.000553993
yobA	1706.61	-1.40872	0.326651	-4.31262	1.61329e-05	0.000263364
hisM	355.531	-1.40878	0.502125	-2.80564	0.0050216	0.0337685
ycaR	60.9475	-1.41161	0.387634	-3.6416	0.000270952	0.00301491
ybhQ	2379.78	-1.42151	0.462255	-3.07516	0.0021039	0.0166304
yehZ	1838.47	-1.4369	0.421485	-3.40913	0.000651713	0.00630485
ribB	7936.23	-1.44233	0.53041	-2.71928	0.00654244	0.041528
ygdI	1025.59	-1.44343	0.477767	-3.0212	0.00251774	0.0193357
yjgB	850.954	-1.44895	0.326307	-4.44046	8.97667e-06	0.000158976
yecG	866.685	-1.46259	0.397687	-3.67773	0.000235317	0.00266962
narJ	524.501	-1.46334	0.391498	-3.7378	0.000185639	0.00221779
ygaM	851.107	-1.47502	0.51785	-2.84835	0.00439459	0.0304797
yjfN	2691.11	-1.48043	0.526309	-2.81286	0.00491029	0.0333096
cadB	1154.67	-1.50189	0.404626	-3.71179	0.000205796	0.0024027
nrdD	644.486	-1.50433	0.498428	-3.01814	0.00254328	0.0194733
STM4519	613.98	-1.5111	0.458928	-3.29268	0.00099238	0.00882116
STM1494	44.0962	-1.51931	0.414311	-3.66707	0.000245341	0.00275638
ygaC	390.115	-1.52381	0.432478	-3.52344	0.000425976	0.00440207
napA	3776.29	-1.53342	0.468877	-3.27041	0.00107392	0.00945534
PSLT107	258.347	-1.53647	0.368758	-4.16659	3.09189e-05	0.000461298
ychH	977.796	-1.55167	0.414489	-3.74357	0.000181423	0.00219219
ycaP	412.406	-1.56106	0.336736	-4.63588	3.55426e-06	7.01777e-05
yehX	203.462	-1.56634	0.331222	-4.72897	2.25664e-06	4.67448e-05
STM2446	1231.58	-1.57071	0.383341	-4.09742	4.1778e-05	0.000600154
yhbU	351.182	-1.57106	0.560323	-2.80384	0.00504972	0.0338347
yjfO	1674.36	-1.58011	0.465309	-3.39584	0.00068418	0.00651605
yebF	401.792	-1.5846	0.409258	-3.87188	0.000107999	0.0013843
fbaB	2496.83	-1.58516	0.502761	-3.1529	0.00161656	0.0133467
STM0080	52.4074	-1.6073	0.487208	-3.29901	0.00097026	0.0086577
ompC	47967.5	-1.61162	0.405956	-3.96994	7.18921e-05	0.000978238
ybaV	151.229	-1.61174	0.433821	-3.71522	0.000203025	0.00238491
STM2788	8750.09	-1.62981	0.589387	-2.76525	0.00568786	0.0370669
STM4540	1122.61	-1.64776	0.54944	-2.99898	0.00270882	0.0205711
pyrB	686.279	-1.64779	0.4043	-4.07566	4.58837e-05	0.000649086
nrfA	509.474	-1.66388	0.498125	-3.34029	0.000836915	0.00765934
STM4538	875.211	-1.6679	0.557317	-2.99274	0.00276489	0.0208578
dmsA	437.109	-1.67243	0.461718	-3.6222	0.000292107	0.00321179
STM4539	845.912	-1.70906	0.558457	-3.06033	0.0022109	0.0172994
hypA	830.137	-1.74651	0.420894	-4.14953	3.33152e-05	0.000493873
STM4535	904.675	-1.75863	0.558509	-3.14879	0.00163947	0.0135118
ydgR	5766.4	-1.75969	0.289402	-6.08042	1.19871e-09	5.73403e-08
yfiD	1428.14	-1.76458	0.472641	-3.73346	0.00018887	0.00224133
pyrI	675.421	-1.7991	0.406662	-4.42406	9.68622e-06	0.000169094
STM3774	174.405	-1.81059	0.419161	-4.31956	1.56339e-05	0.00025633
STM3072	16.912	-1.81265	0.522814	-3.4671	0.000526111	0.00527247
yjjI	216.143	-1.8395	0.538937	-3.4132	0.000642053	0.00624875
STM4536	392.672	-1.93001	0.573244	-3.36682	0.000760412	0.00715681
yhiP	3074.56	-1.96233	0.476573	-4.11759	3.82861e-05	0.000556889
pyrE	1228.07	-1.98507	0.338199	-5.86952	4.3707e-09	1.81072e-07
orfX	1350.87	-2.0482	0.474089	-4.32028	1.55831e-05	0.00025633
STM1493	78.1298	-2.05733	0.38083	-5.40222	6.58201e-08	2.03604e-06
STM4537	273.027	-2.10666	0.543368	-3.87704	0.000105734	0.00136659
STM3071	49.9237	-2.1626	0.425119	-5.08706	3.63665e-07	9.717e-06
yecH	108.234	-2.17178	0.48214	-4.50446	6.65414e-06	0.000121079
ompW	4104.71	-2.22168	0.397078	-5.59505	2.20553e-08	7.90576e-07
napD	1269.15	-2.43009	0.502683	-4.83424	1.33656e-06	2.98155e-05
yliH	948.784	-2.50886	0.509219	-4.92687	8.35554e-07	2.02983e-05
napF	1426.29	-2.56387	0.474157	-5.40723	6.40078e-08	1.99326e-06
narG	3691.1	-2.68184	0.472298	-5.67828	1.36056e-08	5.26084e-07
narK	1323.15	3.17191	0.471994	-6.72024	1.81421e-11	1.06556e-09
STM2629	102.563	-5.16086	0.482062	-10.7058	9.56047e-27	3.16861e-24
STM1011	114.6	-5.69852	0.520626	-10.9455	6.98107e-28	2.69935e-25
araD	872.934	-6.33494	0.376851	-16.8102	2.05485e-63	4.76724e-60
nusG	67660.6	-7.12794	0.348133	-20.4748	3.61579e-93	1.67772e-89
