# Supplementary material for: NusG prevents transcriptional invasion of H-NS-silenced genes
Source: PLoS Genet. 2019 Oct 7;15(10):e1008425. doi: 10.1371/journal.pgen.1008425 (PMC6797219; doi:10.1371/journal.pgen.1008425)
Supplement: S6 Table — Comparison of RNA levels in strains MA13775 (rho wt) and MA13776 (rho Y80C). Differential expression was computed by analyzing the RNA Seq data with DESeq2. Only genes with a padJ value ≤ 0.05 are listed. (XLSX) [file pgen.1008425.s014.xlsx]

## Sheet: Sheet1
S6 Table. Genes differentially expressed in Rho Y80C mutant cells. Cutoff: padJ < 0.05.
Gene name	BaseMean	log2FoldChange	lfcSE	stats	pvalue	padj		KEY
speF	4277.75	8.28918	0.234927	35.2841	1.02974e-272	9.55391e-270		BaseMean: mean of normalized counts of all samples
STM0324	6822.41	7.84463	0.185947	42.1874	0	0		log2FoldChange: log2 of count ratios between Rho Y80C and wild-type cells
potE	1058.35	6.79821	0.285156	23.8403	1.27745e-125	3.70381e-123		ifcSE: standard error of log2FoldChange
STM0577	155.273	6.61159	0.541245	12.2155	2.56874e-34	8.69811e-33		Stats: Wald statistics (log2FoldChange / ifcSE ratio)
STM1999	2300.58	6.4027	0.201923	31.7086	1.18371e-220	7.84463e-218		pvalue: probability that the observed difference is due to chance
STM0699	1476.42	6.27703	0.2926	21.4526	4.3162e-102	6.90443e-100		padJ: p-value adjusted for multiple testing (Benjamini-Höchberg method)
STM0329	3868.72	5.94064	0.141979	41.8417	0	0
STM4488	272.498	5.88194	0.352033	16.7085	1.13664e-62	9.09114e-61
STM4551	1679.27	5.60634	0.218709	25.6338	6.40577e-145	2.47636e-142
STM0330	2991.69	5.53332	0.160274	34.5241	3.48777e-261	2.69663e-258
STM0576	75.6425	5.40138	0.536865	10.061	8.21935e-24	1.71755e-22
leuV	418.741	5.16135	0.255046	20.237	4.62932e-91	5.9654e-89
STM0331	3189.07	5.15691	0.127195	40.5434	0	0
STM3356	58.394	5.01944	0.550435	9.11903	7.57985e-20	1.20835e-18
ydgF	4416.2	4.85646	0.210753	23.0433	1.71562e-117	4.18881e-115
STM1926	9.55471	4.71455	1.20873	3.9004	9.60322e-05	0.000298188
cysH	257.618	4.58886	0.964815	4.7562	1.97269e-06	7.97848e-06
STM0332	2905.63	4.51838	0.159733	28.287	4.99267e-176	2.89512e-173
STM4253	31.7638	4.4406	0.610943	7.26844	3.6365e-13	3.29487e-12
STM0573	99.5792	4.44024	0.395742	11.22	3.25147e-29	8.97833e-28
oadG	11.5564	4.39695	1.00715	4.36572	1.26704e-05	4.57585e-05
mgtC	144.43	4.37127	0.320783	13.6269	2.77084e-42	1.31163e-40
STM0574	274.136	4.31739	0.243233	17.75	1.72325e-70	1.63146e-68
ydgE	491.393	4.30887	0.187756	22.9493	1.49725e-116	3.47287e-114
ybeF	4044.18	4.29021	0.180889	23.7174	2.38367e-124	6.50462e-122
STM2280	539.995	4.2479	0.196445	21.6239	1.07116e-103	1.77468e-101
amyA	1845.87	4.17758	0.160483	26.0312	2.19433e-149	9.25407e-147
STM0575	62.4125	4.15023	0.446852	9.2877	1.57662e-20	2.63091e-19
pflF	209.25	4.12362	0.252924	16.3038	9.27973e-60	6.62288e-58
STM0799	38.6828	4.11952	0.53263	7.7343	1.0397e-14	1.07987e-13
STM0572	127.521	4.07049	0.300014	13.5677	6.22518e-42	2.91703e-40
cysI	953.45	4.02214	0.842909	4.77173	1.82649e-06	7.44561e-06
thrW	5580.01	4.01777	0.61999	6.48038	9.14893e-11	6.64192e-10
iroB	869.634	4.01733	0.240557	16.7001	1.30876e-62	1.02904e-60
STM0328	6634.04	3.98564	0.144859	27.514	1.19394e-166	6.15408e-164
STM2821	1119.75	3.94974	0.178129	22.1735	6.19125e-109	1.19672e-106
rprA	22.4877	3.90661	0.678957	5.75383	8.72431e-09	4.8181e-08
STM3355	263.98	3.89775	0.230301	16.9246	2.96322e-64	2.54563e-62
iroE	280.211	3.8209	0.233207	16.3841	2.48348e-60	1.82871e-58
yhcR	87.6508	3.78143	0.360773	10.4815	1.05106e-25	2.4138e-24
cysA	645.692	3.77164	0.321179	11.7431	7.66234e-32	2.41807e-30
STM3085	137.209	3.67546	0.305432	12.0336	2.36521e-33	7.78171e-32
gcd	1382.34	3.65501	0.156206	23.3986	4.41443e-121	1.1377e-118
STM2006	61.7463	3.65431	0.390138	9.36671	7.48302e-21	1.28095e-19
STM1021	62.2954	3.54892	0.404353	8.77677	1.68237e-18	2.42558e-17
envF	172.494	3.53864	0.282033	12.5469	4.13317e-36	1.57162e-34
STM4252	48.4884	3.53799	0.414228	8.54116	1.32879e-17	1.79193e-16
STM3354	223.412	3.45404	0.257135	13.4328	3.88403e-41	1.76647e-39
STM2911	119.205	3.45101	0.379852	9.08515	1.03552e-19	1.6284e-18
STM3841	1125.01	3.44897	0.178121	19.363	1.58329e-83	1.88331e-81
ydgI	244.995	3.44488	0.228754	15.0593	2.99976e-51	1.78409e-49
yqgB	1029.95	3.40845	0.137497	24.7893	1.16885e-135	3.61487e-133
ppdD	26.001	3.3892	0.541381	6.26029	3.84259e-10	2.52848e-09
ppdA	35.9784	3.38386	0.496008	6.82219	8.96609e-12	7.14668e-11
umuD	1562.51	3.38293	0.199844	16.9279	2.80327e-64	2.45365e-62
STM2921	168.931	3.37708	0.24647	13.7018	9.89939e-43	4.83403e-41
kduI	286.563	3.35535	0.251631	13.3344	1.45976e-40	6.51137e-39
iroC	1140.67	3.34939	0.159179	21.0416	2.72987e-98	4.08511e-96
ydcX	280.561	3.32931	0.231375	14.3893	6.04408e-47	3.29864e-45
ssbB	88.1962	3.31618	0.317752	10.4364	1.6915e-25	3.84651e-24
STM3035	19.1992	3.31602	0.619226	5.35511	8.55063e-08	4.1579e-07
STM3080	268.348	3.31233	0.283604	11.6794	1.6241e-31	5.02279e-30
STM4203	27.0086	3.31181	0.658832	5.02679	4.98757e-07	2.2141e-06
cysW	396.64	3.30026	0.294542	11.2047	3.86661e-29	1.04896e-27
umuC	1465.26	3.25845	0.148819	21.8953	2.88029e-106	4.94877e-104
ybiP	1106.7	3.24111	0.158189	20.4888	2.70906e-93	3.80828e-91
STM0325	117.664	3.23246	0.287403	11.2471	2.39316e-29	6.64782e-28
cysJ	205.068	3.20286	0.710382	4.50865	6.52421e-06	2.47068e-05
STM3083	399.711	3.19348	0.203262	15.7111	1.26875e-55	8.28974e-54
STM0950	767.038	3.17384	0.149703	21.2009	9.37458e-100	1.44962e-97
yafK	7747.3	3.10907	0.153949	20.1954	1.07389e-90	1.34643e-88
rho	35542.2	3.08736	0.180034	17.1488	6.42175e-66	5.84128e-64
speA	11203.1	3.06947	0.111941	27.4204	1.568e-165	7.27394e-163
STM3081	505.135	3.05859	0.224225	13.6407	2.29276e-42	1.0965e-40
PSLT056	7.96971	3.03257	0.953476	3.18054	0.00147002	0.00363703
STM4201	30.3832	3.0295	0.482092	6.28407	3.29814e-10	2.18885e-09
yqaA	10941.3	3.02672	0.136571	22.1622	7.95054e-109	1.4753e-106
pflE	55.8956	3.02169	0.381754	7.9153	2.46661e-15	2.69873e-14
deaD	1685.75	3.01847	0.2459	12.2752	1.23135e-34	4.32745e-33
cysU	63.6067	3.01691	0.391859	7.69895	1.37188e-14	1.39871e-13
STM1243	67.3037	2.98983	0.458629	6.51905	7.07526e-11	5.21815e-10
gshA	26822.3	2.98291	0.164143	18.1726	8.50577e-74	8.22047e-72
nanA	48413.7	2.9551	0.156686	18.86	2.43336e-79	2.6252e-77
STM2910	356.243	2.95083	0.31368	9.40713	5.09847e-21	8.85836e-20
STM2508	192.79	2.94024	0.228893	12.8455	9.12011e-38	3.77752e-36
rnpA	497.396	2.93633	0.179568	16.3522	4.1989e-60	3.04355e-58
yqgD	318.185	2.93262	0.18343	15.9877	1.55748e-57	1.04712e-55
STM1029	10.3627	2.90606	0.826762	3.515	0.000439762	0.00120499
STM3082	274.923	2.89727	0.226988	12.764	2.60471e-37	1.05072e-35
PSLT109	70.9721	2.89426	0.357082	8.10531	5.26121e-16	6.02636e-15
glnK	35.2692	2.88905	0.428476	6.74261	1.5557e-11	1.21292e-10
STM2986	260.759	2.88721	0.269659	10.7069	9.44701e-27	2.31877e-25
STM2922	328.667	2.88589	0.204351	14.1223	2.7691e-45	1.44336e-43
pheV	759.401	2.87924	0.843914	3.41176	0.000645438	0.00171292
poxB	301.883	2.87861	0.180275	15.9679	2.13939e-57	1.41781e-55
STM1497	37.9045	2.87141	0.443815	6.46983	9.81164e-11	7.06774e-10
nanK	5671.25	2.87035	0.156216	18.3742	2.11213e-75	2.17737e-73
yegN	484.841	2.84176	0.168997	16.8154	1.88156e-63	1.55867e-61
osmY	13704.5	2.82522	0.135095	20.9128	4.09096e-97	5.93061e-95
STM4239	38.115	2.81924	0.440608	6.39853	1.56876e-10	1.09271e-09
STM1020	71.1007	2.80792	0.338129	8.30427	1.00436e-16	1.23587e-15
iroD	118.901	2.80425	0.269904	10.3898	2.75893e-25	6.09461e-24
STM1827	190.94	2.8014	0.219307	12.7738	2.29546e-37	9.34093e-36
yhcH	4732.15	2.78705	0.149629	18.6264	1.96285e-77	2.06947e-75
STM0971	258.099	2.78491	0.191999	14.5048	1.12958e-47	6.23825e-46
yhhQ	269.24	2.7792	0.203184	13.6783	1.36937e-42	6.6172e-41
yqaB	3258.65	2.77488	0.123516	22.4657	8.98208e-112	1.89399e-109
ydfZ	110.84	2.74908	0.263697	10.4252	1.90325e-25	4.30691e-24
yegO	525.197	2.73343	0.168706	16.2023	4.85405e-59	3.41181e-57
STM0951	287.621	2.73049	0.214127	12.7517	3.05009e-37	1.21977e-35
STM1788	15.9258	2.71709	0.626112	4.33962	1.42728e-05	5.12474e-05
thiC	3114.18	2.71537	0.154437	17.5824	3.3633e-69	3.12047e-67
ydiY	1494.25	2.6984	0.268238	10.0597	8.32598e-24	1.73203e-22
nanE	2441.6	2.6983	0.143005	18.8686	2.06821e-79	2.28439e-77
tyrV	193.47	2.67429	0.319726	8.36433	6.04555e-17	7.62101e-16
STM2126	850.734	2.67336	0.138886	19.2486	1.45166e-82	1.68357e-80
yccT	73.2877	2.66798	0.322711	8.26738	1.36929e-16	1.66723e-15
PSLT060	17.9941	2.66279	0.571681	4.65782	3.19582e-06	1.26713e-05
yciW	244.327	2.65108	0.212565	12.4719	1.06297e-35	3.94491e-34
STM1613	179.279	2.64778	0.216347	12.2386	1.93367e-34	6.59579e-33
STM2133	24.091	2.64763	0.573455	4.61697	3.89377e-06	1.52949e-05
yggM	1205.51	2.6452	0.220667	11.9873	4.14273e-33	1.35339e-31
mgtB	738.654	2.63925	0.144711	18.2381	2.57145e-74	2.53808e-72
corA	4550.71	2.62558	0.116309	22.5741	7.78173e-113	1.71902e-110
STM2134	23.6254	2.60371	0.515356	5.05227	4.36597e-07	1.94748e-06
gidA	2918.53	2.60175	0.176857	14.7111	5.47353e-49	3.13478e-47
ribB	10584	2.59288	0.101385	25.5745	2.93143e-144	1.04607e-141
folK	253.731	2.59034	0.208347	12.4329	1.73328e-35	6.33124e-34
luxS	10090.6	2.58754	0.152197	17.0013	8.03402e-65	7.16727e-63
hofB	61.5222	2.5852	0.383371	6.74333	1.54797e-11	1.20893e-10
cysC	63.2705	2.57767	0.581195	4.43512	9.20191e-06	3.3987e-05
cysD	158.147	2.57505	0.416789	6.1783	6.47949e-10	4.14598e-09
PSLT059	4.81441	2.5638	1.08391	2.36532	0.0180146	0.0348933
yjfH	1505.65	2.5626	0.133645	19.1747	6.01987e-82	6.81126e-80
ycaD	242.776	2.56063	0.272631	9.39229	5.8707e-21	1.01577e-19
STM1499	106.865	2.56009	0.264093	9.69389	3.20086e-22	5.96336e-21
orf32	50.5083	2.55064	0.397705	6.4134	1.4231e-10	1.00331e-09
yjeF	3681.26	2.53604	0.167755	15.1175	1.24151e-51	7.4797e-50
cysP	225.184	2.52141	0.247677	10.1802	2.42979e-24	5.19438e-23
STM0055	25.8711	2.50881	0.532828	4.70847	2.49581e-06	1.0033e-05
STM3357	1134.28	2.5067	0.152509	16.4364	1.04924e-60	7.85068e-59
marT	161.932	2.50474	0.250642	9.99329	1.63077e-23	3.33266e-22
STM4422	26.6741	2.4959	0.460204	5.42347	5.84532e-08	2.90949e-07
STM1498	153.34	2.48546	0.233449	10.6467	1.8069e-26	4.32072e-25
STM1650	12.8493	2.48105	0.882725	2.81067	0.00494382	0.0109997
oadA	31.1582	2.4788	0.479943	5.16477	2.40735e-07	1.10791e-06
abrB	740.135	2.47171	0.167478	14.7584	2.71638e-49	1.57516e-47
STM3358	2914.71	2.46475	0.145889	16.8946	4.92819e-64	4.15671e-62
uhpT	671.819	2.45631	0.206482	11.896	1.24097e-32	3.99781e-31
STM4537	20.3088	2.45296	0.575659	4.26114	2.0339e-05	7.13171e-05
yhjB	180.053	2.4493	0.227558	10.7634	5.12381e-27	1.28483e-25
prfA	1702.55	2.44412	0.122848	19.8955	4.45152e-88	5.43437e-86
lysY	1024.79	2.43871	0.160939	15.1531	7.23122e-52	4.4139e-50
STM1790	4.48872	2.43686	1.09193	2.23171	0.0256342	0.0475479
STM1620	412.497	2.41733	0.207791	11.6334	2.78608e-31	8.50305e-30
nanT	3513.74	2.4128	0.10904	22.1276	1.71288e-108	3.05618e-106
STM4535	114.932	2.41155	0.328152	7.34889	1.99853e-13	1.85053e-12
yqgC	50.098	2.39402	0.352109	6.79908	1.05286e-11	8.33486e-11
sbp	215.845	2.3702	0.223665	10.5971	3.07419e-26	7.2761e-25
ycfH	1990.97	2.3574	0.16661	14.1492	1.88872e-45	9.95657e-44
STM2816	212.699	2.327	0.222439	10.4613	1.30112e-25	2.97336e-24
STM2690	69.8218	2.31121	0.294979	7.83518	4.68173e-15	5.01584e-14
sugE	365.564	2.30674	0.21666	10.6468	1.80474e-26	4.32072e-25
csdA	2105.16	2.29806	0.165048	13.9236	4.55479e-44	2.2967e-42
STM1636	14.4177	2.2979	0.637834	3.60267	0.00031497	0.000887696
STM4538	70.3236	2.29562	0.380931	6.02634	1.67718e-09	1.0144e-08
glyY	3187.87	2.29544	0.143001	16.052	5.53748e-58	3.83408e-56
STM1441	653.619	2.28625	0.156889	14.5724	4.20726e-48	2.3515e-46
scsB	126.234	2.28363	0.230843	9.89255	4.48459e-23	8.8906e-22
ecnA	68.4287	2.27513	0.289932	7.84711	4.25723e-15	4.58221e-14
thiH	501.339	2.27154	0.198571	11.4394	2.65673e-30	7.60775e-29
STM2547	153.075	2.25857	0.250022	9.03346	1.66328e-19	2.58925e-18
lysW	756.598	2.25057	0.157148	14.3213	1.60968e-46	8.5831e-45
glpX	4980.64	2.24365	0.110546	20.2961	1.39207e-91	1.89935e-89
nrdG	166.397	2.22871	0.241287	9.23679	2.54001e-20	4.16364e-19
yhcQ	511	2.21365	0.153856	14.3878	6.16985e-47	3.32813e-45
bcr	584.806	2.21343	0.166164	13.3207	1.75339e-40	7.67355e-39
glyU	1440.99	2.20232	0.496235	4.43806	9.07728e-06	3.36069e-05
narY	150.413	2.20102	0.225054	9.77996	1.37266e-22	2.5991e-21
ybiO	248.256	2.19955	0.179509	12.2531	1.61688e-34	5.55609e-33
STM1621	136.323	2.1989	0.235524	9.33622	9.98349e-21	1.69646e-19
ydgM	338.734	2.17464	0.17062	12.7455	3.30216e-37	1.30929e-35
wza	21.1392	2.16086	0.533943	4.04699	5.1881e-05	0.000169292
STM1793	65.6759	2.15163	0.310986	6.91875	4.55648e-12	3.72796e-11
hscC	1204.8	2.14941	0.180501	11.908	1.07534e-32	3.48848e-31
slsA	711.369	2.1408	0.219462	9.75479	1.75967e-22	3.30491e-21
STM2231	10.5096	2.13901	0.846385	2.52723	0.0114966	0.023474
STM2005	110.242	2.13237	0.254787	8.36922	5.80007e-17	7.33148e-16
yfhL	79.8593	2.129	0.300931	7.07472	1.4975e-12	1.27936e-11
ompN	495.94	2.12878	0.158675	13.416	4.87559e-41	2.19591e-39
STM0717	115.075	2.12871	0.266236	7.99555	1.29e-15	1.43165e-14
yedE	259.03	2.12356	0.197667	10.7431	6.38538e-27	1.59257e-25
suhB	1899.38	2.12146	0.178447	11.8885	1.35898e-32	4.34778e-31
PSLT034	19.6739	2.11722	0.524797	4.03437	5.47501e-05	0.000178236
kduD	272.457	2.11493	0.273817	7.72388	1.1284e-14	1.16325e-13
STM2914	1537.29	2.11491	0.193381	10.9365	7.71226e-28	1.99872e-26
fic	782.503	2.1086	0.181137	11.6409	2.55421e-31	7.847e-30
ybhP	55.1769	2.09546	0.323109	6.48529	8.85608e-11	6.44951e-10
ybfE	220.58	2.09425	0.238934	8.76498	1.86806e-18	2.68294e-17
sifB	34.1826	2.09155	0.518383	4.03475	5.46594e-05	0.000178065
yfaW	548.382	2.08945	0.14046	14.8758	4.73613e-50	2.78113e-48
ydhI	94.5785	2.08873	0.281878	7.41004	1.26257e-13	1.19532e-12
STM3942	45.1136	2.08139	0.429547	4.84554	1.26266e-06	5.25807e-06
yaiY	99.0494	2.07258	0.290803	7.12708	1.0252e-12	8.88954e-12
ydeA	169.537	2.07221	0.27344	7.57832	3.5006e-14	3.44784e-13
STM0715	63.5041	2.06921	0.292588	7.0721	1.52607e-12	1.29898e-11
yhcP	539.227	2.06858	0.167698	12.3351	5.85874e-35	2.07471e-33
rhaA	51.8759	2.06812	0.335409	6.16596	7.00566e-10	4.43963e-09
dinF	837.023	2.06534	0.124136	16.6378	3.71011e-62	2.86853e-60
orf245	133.083	2.05418	0.238801	8.60206	7.83002e-18	1.07466e-16
STM4161	68.4514	2.05239	0.29647	6.92276	4.42918e-12	3.64308e-11
STM0948	116.479	2.03421	0.244743	8.31161	9.44147e-17	1.16487e-15
trbH	35.4089	2.03305	0.396673	5.12526	2.97126e-07	1.35411e-06
STM4536	38.1964	2.03204	0.459936	4.41808	9.95808e-06	3.6605e-05
STM1131	453.06	2.03153	0.326627	6.21972	4.98044e-10	3.23589e-09
STM2507	41.8147	2.03112	0.362088	5.60946	2.02956e-08	1.07234e-07
STM3531	251.872	2.03077	0.201774	10.0646	7.92191e-24	1.66288e-22
metW	161.917	2.03009	0.321409	6.31623	2.68027e-10	1.802e-09
yhfG	157.084	2.02977	0.212956	9.53137	1.5522e-21	2.80181e-20
STM2913	2114.35	2.02899	0.18089	11.2167	3.37644e-29	9.26822e-28
yjeE	2831.5	2.02401	0.172406	11.7398	7.96551e-32	2.49676e-30
nirB	330.832	2.01927	0.194283	10.3934	2.656e-25	5.89531e-24
proX	1676.71	2.01756	0.192442	10.484	1.02329e-25	2.36171e-24
purE	51.1699	2.01593	0.329601	6.11629	9.57815e-10	5.99636e-09
ydhJ	1247.77	2.01549	0.131725	15.3008	7.55663e-53	4.86878e-51
prfH	120.286	2.01109	0.232034	8.66721	4.42845e-18	6.18782e-17
STM4501	205.172	2.00297	0.189079	10.5933	3.19974e-26	7.53481e-25
STM0335	163.513	1.99951	0.20731	9.64502	5.16021e-22	9.4993e-21
STM1600	11.4554	1.99127	0.80491	2.47391	0.0133643	0.0268502
baeS	461.01	1.99088	0.15628	12.7392	3.58057e-37	1.40765e-35
STM1287	116.422	1.98897	0.244904	8.12143	4.60727e-16	5.41092e-15
fidL	123.231	1.98555	0.277198	7.16292	7.89738e-13	6.97828e-12
narW	14.7296	1.98389	0.616046	3.22036	0.0012803	0.00321045
rcsA	467.396	1.98249	0.168353	11.7758	5.20442e-32	1.65365e-30
ptsG	15088	1.98053	0.178391	11.1022	1.22455e-28	3.26476e-27
cpsG	16.3587	1.97321	0.599818	3.28967	0.00100304	0.00256511
STM1836	529.268	1.96757	0.198255	9.92444	3.25918e-23	6.48899e-22
PSLT067	19.7518	1.96534	0.515121	3.81531	0.000136012	0.000408389
yfbK	505.083	1.96521	0.145273	13.5277	1.07379e-41	4.98132e-40
udk	616.398	1.9633	0.17371	11.3021	1.2808e-29	3.62295e-28
STM1329	11.122	1.96036	0.665927	2.94381	0.00324199	0.00753109
panC	613.725	1.95269	0.169725	11.505	1.24484e-30	3.63195e-29
STM1612	73.4212	1.95264	0.296467	6.58638	4.50679e-11	3.39952e-10
avtA	2852.91	1.95184	0.159016	12.2745	1.24142e-34	4.33003e-33
yhjG	1658.14	1.95115	0.197584	9.87504	5.34104e-23	1.04545e-21
STM1132	169.212	1.94375	0.342003	5.68343	1.32023e-08	7.12155e-08
STM1635	31.4243	1.94133	0.464857	4.17618	2.9644e-05	0.00010134
STM2822	1015.18	1.92376	0.222983	8.62739	6.2769e-18	8.6921e-17
gabD	166.072	1.91623	0.278552	6.87927	6.01584e-12	4.85347e-11
yohC	13.2591	1.91318	0.63192	3.02757	0.00246531	0.00586791
yceE	162.938	1.90893	0.20526	9.30005	1.40381e-20	2.351e-19
STM3760	25.1102	1.90551	0.700321	2.72092	0.00651013	0.0141322
exo	436.695	1.90364	0.150933	12.6125	1.8024e-36	7.02634e-35
yibK	324.127	1.90249	0.259683	7.32619	2.36796e-13	2.18389e-12
wcaE	13.2961	1.9004	0.688896	2.75862	0.00580467	0.0127439
STM4202	34.0151	1.89935	0.39946	4.7548	1.98644e-06	8.0271e-06
guaB	1162.18	1.89671	0.13003	14.5867	3.41205e-48	1.9303e-46
STM2691	79.2441	1.89654	0.273359	6.93792	3.97918e-12	3.29632e-11
hslJ	457.936	1.89215	0.175018	10.8112	3.04717e-27	7.72449e-26
ybiS	1686.6	1.89095	0.198966	9.50389	2.02192e-21	3.59375e-20
STM0056	9.84903	1.88314	0.728436	2.58518	0.00973278	0.0201814
yhfC	317.902	1.87214	0.21398	8.74917	2.14928e-18	3.07732e-17
STM4562	87.8668	1.87087	0.291677	6.41417	1.41594e-10	9.99779e-10
STM4054	22.8378	1.8665	0.484646	3.85127	0.000117509	0.000358164
fliR	213.802	1.86519	0.205918	9.05792	1.32956e-19	2.07671e-18
ygbM	1680.3	1.86382	0.116445	16.006	1.16004e-57	7.91387e-56
ygdK	431.239	1.85969	0.216006	8.60943	7.34233e-18	1.01071e-16
STM4539	66.5251	1.85918	0.326666	5.6914	1.26005e-08	6.80488e-08
STM3362	155.856	1.84977	0.207151	8.92955	4.27732e-19	6.38022e-18
STM1911	741.447	1.84818	0.147994	12.4882	8.66218e-36	3.26698e-34
hofC	65.0444	1.84576	0.312907	5.89875	3.66258e-09	2.11327e-08
STM1130	818.47	1.84387	0.24999	7.37578	1.63391e-13	1.52817e-12
STM2620	14.3904	1.84176	0.573524	3.21131	0.00132131	0.00330079
ydgO	178.123	1.84005	0.285299	6.44953	1.12199e-10	8.03228e-10
STM1634	34.3486	1.83726	0.43049	4.26783	1.97386e-05	6.94218e-05
lysZ	242.506	1.83412	0.217059	8.44988	2.91606e-17	3.78925e-16
STM1022	217.527	1.82675	0.183607	9.94922	2.54168e-23	5.10537e-22
STM1585	333.974	1.82561	0.177409	10.2904	7.78193e-25	1.69485e-23
hybA	142.451	1.81901	0.224412	8.10566	5.24592e-16	6.02371e-15
ppdB	73.4466	1.81505	0.289812	6.26285	3.78015e-10	2.49093e-09
sirC	366.983	1.80822	0.177587	10.1821	2.38312e-24	5.11818e-23
thiG	166.666	1.80519	0.248379	7.26788	3.65183e-13	3.30231e-12
yciA	373.778	1.79696	0.211541	8.49462	1.98579e-17	2.62453e-16
narZ	140.987	1.79227	0.206608	8.67473	4.14536e-18	5.80976e-17
thiE	208.778	1.79225	0.207999	8.61661	6.89676e-18	9.52204e-17
xseA	1426.95	1.792	0.190802	9.39195	5.89008e-21	1.01577e-19
yiaO	17.193	1.79091	0.543993	3.29215	0.000994239	0.002544
yjcH	261.556	1.78854	0.252709	7.07748	1.46801e-12	1.25647e-11
glyX	3424.25	1.78471	0.148249	12.0386	2.22626e-33	7.37686e-32
STM1459	181.73	1.78167	0.229986	7.74685	9.41981e-15	9.88654e-14
STM2923	26.344	1.78003	0.430086	4.13879	3.49149e-05	0.000117797
STM3941	53.6091	1.77382	0.416783	4.25598	2.08139e-05	7.28171e-05
STM0898A	20.9215	1.76916	0.498842	3.54654	0.000390319	0.00107715
psiF	129.576	1.76661	0.304206	5.80729	6.34923e-09	3.55234e-08
lnt	1923.72	1.75276	0.198384	8.83521	9.99078e-19	1.45289e-17
panB	206.644	1.75121	0.183784	9.52866	1.59331e-21	2.86487e-20
yjcD	456.474	1.74589	0.17548	9.9492	2.54223e-23	5.10537e-22
rsuA	1390.45	1.74307	0.130823	13.3239	1.68195e-40	7.431e-39
pyrF	470.353	1.73674	0.195674	8.87569	6.95018e-19	1.02681e-17
hemK	211.566	1.72736	0.189607	9.11024	8.22024e-20	1.30595e-18
ydaO	2985.75	1.71982	0.192346	8.94128	3.84685e-19	5.77525e-18
STM3261	26.9546	1.71981	0.444254	3.87123	0.000108285	0.000332453
yedP	98.0498	1.71724	0.240128	7.15138	8.59118e-13	7.51972e-12
STM1614	232.567	1.71403	0.183134	9.35944	8.0158e-21	1.36711e-19
orf48	71.1583	1.71164	0.33086	5.17329	2.30002e-07	1.06273e-06
valW	632.131	1.70659	0.62109	2.74774	0.00600084	0.0131187
yjeB	4506.7	1.70495	0.124332	13.7129	8.50467e-43	4.19714e-41
hcr	239.475	1.69944	0.197574	8.60152	7.8668e-18	1.07652e-16
citC2	25.8852	1.69859	0.438544	3.87325	0.000107394	0.000329935
yhcN	338.279	1.69749	0.18357	9.2471	2.30659e-20	3.80792e-19
gabT	82.5671	1.69635	0.379482	4.47017	7.81572e-06	2.91222e-05
ytfG	154.005	1.69425	0.223482	7.58113	3.42562e-14	3.38116e-13
thiF	244.548	1.69078	0.236777	7.14082	9.2779e-13	8.0802e-12
STM3521	511.658	1.68852	0.185637	9.09579	9.39005e-20	1.48165e-18
PSLT025	215.784	1.68594	0.207863	8.11081	5.02819e-16	5.78804e-15
fabF	37068.7	1.68555	0.161786	10.4184	2.04416e-25	4.60333e-24
hpaA	35.3472	1.68509	0.449522	3.74863	0.000177805	0.000525708
mgtA	476.144	1.68356	0.146825	11.4665	1.94474e-30	5.6035e-29
STM2741	65.7529	1.68037	0.322993	5.2025	1.9662e-07	9.14866e-07
STM3532	295.005	1.68032	0.203922	8.23998	1.72241e-16	2.07002e-15
ycfS	385.727	1.67925	0.168912	9.94154	2.74553e-23	5.48988e-22
yjiH	16.2204	1.67749	0.566637	2.96044	0.00307204	0.0071686
sseL	303.603	1.67463	0.192813	8.68525	3.77894e-18	5.31228e-17
yjiO	80.2325	1.66948	0.312627	5.34016	9.28633e-08	4.48276e-07
yceA	1136.93	1.66308	0.125425	13.2596	3.96907e-40	1.7208e-38
sprT	157.061	1.66068	0.198052	8.38506	5.06987e-17	6.4791e-16
STM0721	88.8498	1.65789	0.341354	4.85679	1.19305e-06	4.98609e-06
STM2823	538.864	1.65464	0.279285	5.92455	3.13161e-09	1.82625e-08
STM1792	34.9488	1.654	0.396156	4.17513	2.97822e-05	0.000101738
STM2692	37.7888	1.65114	0.377545	4.37336	1.22348e-05	4.43417e-05
STM1457	703.97	1.64977	0.162789	10.1344	3.88704e-24	8.27155e-23
yegB	200.703	1.64789	0.203682	8.0905	5.94191e-16	6.77261e-15
yhjV	196.417	1.64784	0.271284	6.07423	1.24587e-09	7.66527e-09
STM3071	10.0951	1.63603	0.714607	2.28941	0.0220554	0.0416268
sthD	16.4853	1.63528	0.54151	3.01986	0.00252895	0.006004
vacB	16732.4	1.63398	0.120978	13.5064	1.4328e-41	6.58093e-40
infA	334.117	1.62774	0.226276	7.19363	6.30913e-13	5.59618e-12
yieG	365.327	1.62074	0.163996	9.8828	4.9431e-23	9.75789e-22
STM3624A	127.218	1.62025	0.25353	6.39076	1.65063e-10	1.1463e-09
holE	638.205	1.61496	0.13049	12.3761	3.5183e-35	1.25549e-33
hydN	12.8173	1.61343	0.599234	2.69249	0.00709196	0.0152032
trmA	457.433	1.61228	0.182463	8.83621	9.90245e-19	1.44457e-17
STM2178	152.327	1.61162	0.209296	7.70019	1.35866e-14	1.39135e-13
ptpS	77.6176	1.60574	0.283373	5.66652	1.45725e-08	7.80624e-08
STM4065	650.881	1.60559	0.18106	8.86773	7.46509e-19	1.09938e-17
oat	395.199	1.60209	0.15391	10.4093	2.24947e-25	5.04121e-24
citD2	9.85542	1.60193	0.692287	2.31396	0.0206698	0.0392337
rnb	1866.16	1.5987	0.126898	12.5983	2.15835e-36	8.34384e-35
setB	31	1.59708	0.387587	4.12057	3.77938e-05	0.00012668
yjcG	789.081	1.59687	0.262524	6.08278	1.18119e-09	7.30606e-09
mutL	3297.88	1.59449	0.224399	7.10562	1.19784e-12	1.03286e-11
STM0718	18.229	1.59359	0.556223	2.86502	0.00416988	0.00944997
STM0412	422.427	1.59062	0.221074	7.19496	6.24792e-13	5.55251e-12
STM4417	2390.36	1.59	0.19015	8.36182	6.17579e-17	7.72224e-16
rnc	2311.3	1.58964	0.184963	8.59438	8.37133e-18	1.14219e-16
ygjQ	132.802	1.58796	0.247991	6.40329	1.52065e-10	1.06371e-09
yfaV	203.71	1.57307	0.195146	8.06099	7.56788e-16	8.56278e-15
uhpA	45.7089	1.5716	0.325671	4.82573	1.3949e-06	5.76735e-06
STM3350	120.2	1.57047	0.241951	6.49084	8.53573e-11	6.22599e-10
yicE	80.858	1.56045	0.271959	5.73783	9.58955e-09	5.25839e-08
lysT	2206.66	1.55063	0.159592	9.7162	2.57189e-22	4.81089e-21
prfC	3933.84	1.55041	0.196596	7.88629	3.11313e-15	3.39009e-14
oadB	67.6145	1.54773	0.293691	5.26993	1.36475e-07	6.50676e-07
ugpE	130.069	1.54735	0.24525	6.30927	2.80347e-10	1.87938e-09
rtn	822.309	1.54149	0.165565	9.3105	1.27235e-20	2.14635e-19
sgbU	44.1183	1.54018	0.371156	4.14969	3.32929e-05	0.00011257
STM0719	92.5596	1.5361	0.309745	4.95923	7.07738e-07	3.07415e-06
yebN	598.178	1.53395	0.267245	5.73987	9.47475e-09	5.20158e-08
STM1109	94.7178	1.53145	0.262157	5.84174	5.16596e-09	2.92969e-08
nrfD	48.624	1.52628	0.363868	4.19458	2.73373e-05	9.38001e-05
PSLT033	21.8047	1.5257	0.47637	3.20277	0.00136115	0.00338754
metZ	413.235	1.51838	0.268657	5.65174	1.5883e-08	8.4594e-08
ydgP	336.843	1.51706	0.209426	7.24388	4.36013e-13	3.91989e-12
yghW	216.754	1.51622	0.197919	7.6608	1.84783e-14	1.85946e-13
ybhO	64.0771	1.50463	0.350499	4.29281	1.76424e-05	6.23921e-05
yejA	1216.32	1.50189	0.130424	11.5155	1.10198e-30	3.2355e-29
ycaQ	429.422	1.50141	0.152894	9.81992	9.24141e-23	1.79376e-21
yceK	37.4897	1.49996	0.362797	4.13444	3.55826e-05	0.000119788
potA	1006.3	1.49195	0.191933	7.7733	7.64668e-15	8.0804e-14
yhcG	68.5997	1.48745	0.29962	4.96445	6.88963e-07	3.00385e-06
leuQ	498.022	1.48691	0.205626	7.23111	4.79059e-13	4.28199e-12
wzxE	1227.3	1.48674	0.132159	11.2496	2.32584e-29	6.49975e-28
psiB	24.6331	1.48371	0.536031	2.76796	0.00564087	0.0124196
STM1573	119.026	1.48244	0.231562	6.40194	1.53413e-10	1.0702e-09
STM0716	245.354	1.4817	0.232385	6.37607	1.81688e-10	1.25424e-09
STM0057	58.9306	1.48163	0.299935	4.93984	7.81871e-07	3.36466e-06
purR	633.295	1.48159	0.156565	9.46312	2.9889e-21	5.29219e-20
yihU	18.5137	1.47755	0.509848	2.89803	0.00375518	0.00860685
yeiU	484.573	1.47725	0.149524	9.87968	5.09935e-23	1.00237e-21
yjhP	1172.25	1.47716	0.127505	11.5851	4.90558e-31	1.46819e-29
STM2135	106.907	1.47634	0.233852	6.31312	2.73463e-10	1.83588e-09
orf408	301.206	1.47132	0.273805	5.37359	7.71843e-08	3.78097e-07
pipC	176.667	1.46916	0.256619	5.72505	1.03401e-08	5.62344e-08
yjfI	51.8991	1.4626	0.339881	4.30328	1.6829e-05	5.96887e-05
stdA	29.6181	1.4609	0.406199	3.5965	0.000322527	0.000906241
stiA	25.5368	1.45989	0.444078	3.28747	0.00101091	0.0025838
thiM	337.521	1.45819	0.164499	8.86443	7.68952e-19	1.12885e-17
osmB	454.95	1.45794	0.147817	9.86316	6.01293e-23	1.17202e-21
yciH	256.544	1.45741	0.249106	5.85054	4.89967e-09	2.79233e-08
PSLT063	79.6081	1.45115	0.267529	5.42427	5.81927e-08	2.89964e-07
ibpB	1949.46	1.45108	0.221077	6.5637	5.24877e-11	3.92094e-10
STM0333	739.161	1.44705	0.152147	9.51084	1.89127e-21	3.37446e-20
ybdL	412.894	1.44527	0.170297	8.48677	2.12464e-17	2.79213e-16
pyrG	9556.32	1.44417	0.186617	7.73866	1.0047e-14	1.04973e-13
hpaI	34.3741	1.44396	0.372451	3.87691	0.000105793	0.000325664
stjC	37.5913	1.44173	0.408275	3.53128	0.000413555	0.0011352
STM1877	319.208	1.43893	0.17677	8.14013	3.94866e-16	4.66103e-15
tyrP	259.635	1.43703	0.177715	8.08616	6.15745e-16	7.00108e-15
yehU	1314.44	1.43145	0.145954	9.80756	1.04463e-22	1.99426e-21
STM1789	16.7656	1.42462	0.51174	2.78387	0.00537149	0.0118885
prpC	28.5477	1.42412	0.455056	3.12955	0.00175077	0.00426566
yodD	85.1707	1.42367	0.283327	5.02482	5.03897e-07	2.23257e-06
yobG	155.371	1.42342	0.239596	5.94093	2.83411e-09	1.66634e-08
ugpC	592.926	1.42299	0.186537	7.62849	2.37517e-14	2.37466e-13
STM1615	38.5043	1.41908	0.34381	4.12752	3.66701e-05	0.000123181
STM3031	139.683	1.41255	0.210637	6.70609	1.99906e-11	1.54819e-10
PSLT021	55.837	1.41133	0.310735	4.5419	5.57482e-06	2.13982e-05
STM0947	92.6171	1.41081	0.289487	4.8735	1.09639e-06	4.61957e-06
STM4158	92.0666	1.40977	0.246575	5.71739	1.08174e-08	5.87611e-08
speC	1005.49	1.40885	0.139366	10.109	5.04097e-24	1.06296e-22
hycF	36.8881	1.40413	0.360638	3.89345	9.88291e-05	0.000306054
hybG	253.308	1.4027	0.176194	7.96109	1.70531e-15	1.87463e-14
STM2711	33.0012	1.40236	0.403062	3.47927	0.000502788	0.0013648
STM3927	713.258	1.3964	0.178367	7.82879	4.92587e-15	5.26523e-14
lipB	387.59	1.39371	0.148035	9.4147	4.74433e-21	8.30526e-20
rhlE	192.132	1.39242	0.231025	6.02716	1.66869e-09	1.01058e-08
yafE	461.845	1.3917	0.201394	6.91034	4.8351e-12	3.94895e-11
STM4595	55.4651	1.38977	0.306222	4.53843	5.66752e-06	2.17286e-05
pduP	26.3074	1.38299	0.446441	3.09781	0.00194958	0.00471538
STM2289	342.787	1.38185	0.161857	8.53749	1.37172e-17	1.84447e-16
nrfE	140.014	1.38108	0.24968	5.53139	3.17699e-08	1.63393e-07
emrD	530.974	1.37895	0.202271	6.81734	9.27419e-12	7.37958e-11
htgA	52.1873	1.37868	0.300664	4.58544	4.53027e-06	1.76013e-05
trpS2	108.289	1.37597	0.244268	5.63305	1.7705e-08	9.39742e-08
nirC	29.4969	1.37486	0.421552	3.26143	0.00110851	0.00280698
ybiJ	22.569	1.37376	0.455678	3.01476	0.00257179	0.00609323
traC	155.079	1.37219	0.201606	6.80627	1.00159e-11	7.94254e-11
yejF	679.143	1.37065	0.15699	8.7308	2.52867e-18	3.59831e-17
trmU	1742.02	1.36938	0.161021	8.5044	1.8254e-17	2.41944e-16
tbpA	866.595	1.369	0.125082	10.9448	7.03538e-28	1.85438e-26
STM3155	1574.16	1.36661	0.163945	8.33579	7.69826e-17	9.60006e-16
ydjM	39.2925	1.36339	0.362825	3.75769	0.000171486	0.000509625
nirD	31.0972	1.36031	0.401662	3.3867	0.000707396	0.00186774
STM3192	53.419	1.35962	0.356979	3.80868	0.000139708	0.000419215
ygfA	1257.99	1.35769	0.117075	11.5968	4.28004e-31	1.29772e-29
yejB	562.492	1.35292	0.172637	7.83678	4.6224e-15	4.96373e-14
nlp	1141.49	1.3493	0.116445	11.5875	4.7708e-31	1.43713e-29
STM2840	96.1193	1.34584	0.252741	5.32496	1.00978e-07	4.8593e-07
yfiM	90.2371	1.34179	0.263422	5.09368	3.51175e-07	1.58473e-06
queA	404.156	1.34177	0.179201	7.4875	7.01973e-14	6.73214e-13
potF	1446.13	1.33681	0.205332	6.51045	7.49254e-11	5.50839e-10
STM3277	14.7916	1.33562	0.556419	2.40038	0.0163781	0.0320988
sifA	125.786	1.33485	0.336021	3.97253	7.11129e-05	0.000225954
yliG	1333.9	1.33478	0.234492	5.69222	1.25396e-08	6.77986e-08
yegQ	318.076	1.33306	0.224481	5.93839	2.8783e-09	1.68805e-08
hypO	327.644	1.33144	0.169643	7.84849	4.21068e-15	4.54264e-14
hpaX	91.8904	1.32975	0.262975	5.05658	4.26844e-07	1.9058e-06
ybeB	3064.14	1.32853	0.165615	8.02178	1.04226e-15	1.17071e-14
STM1309	122.27	1.32812	0.218055	6.09075	1.12381e-09	6.96361e-09
PSLT061	78.0514	1.32583	0.310784	4.26609	1.98931e-05	6.99122e-05
yqiK	1032.06	1.32355	0.165146	8.01441	1.1067e-15	1.24009e-14
ubiA	1630.42	1.32224	0.121632	10.8708	1.58742e-27	4.04617e-26
STM1791	24.3791	1.31871	0.424185	3.10881	0.00187844	0.00455758
ybhN	131.11	1.31866	0.244939	5.38364	7.29941e-08	3.58328e-07
ytfL	5467.3	1.31355	0.130632	10.0553	8.70195e-24	1.80216e-22
rtcB	908.48	1.31317	0.146574	8.95911	3.27314e-19	4.97839e-18
yghA	840.616	1.31133	0.19588	6.69458	2.16297e-11	1.67234e-10
amiB	2564.02	1.30624	0.210855	6.19496	5.82994e-10	3.74586e-09
STM4066	489.517	1.3061	0.157005	8.31882	8.88462e-17	1.10203e-15
scsC	88.1237	1.30436	0.263793	4.94463	7.62901e-07	3.29832e-06
rhaB	31.4204	1.30418	0.392758	3.32057	0.000898327	0.00232942
yjbJ	553.721	1.30182	0.157569	8.26192	1.43345e-16	1.74077e-15
eutJ	25.243	1.2926	0.461938	2.79822	0.00513857	0.0114002
narU	41.4972	1.29003	0.336892	3.8292	0.000128558	0.000388016
STM0018	163.526	1.28918	0.201105	6.41048	1.45065e-10	1.02118e-09
rfaH	1027.62	1.28728	0.165955	7.75677	8.71178e-15	9.16417e-14
repA	665.294	1.28259	0.169115	7.58414	3.34705e-14	3.31066e-13
STM3651	850.075	1.27865	0.17866	7.1569	8.25226e-13	7.26418e-12
STM1545	62.3086	1.2785	0.291835	4.38089	1.18194e-05	4.29406e-05
stfE	20.3194	1.27741	0.464076	2.75259	0.00591266	0.0129565
STM1128	595.544	1.27648	0.274403	4.65185	3.28978e-06	1.30327e-05
STM0290	16.7863	1.27521	0.540217	2.36056	0.0182476	0.0353005
tmk	921.398	1.27447	0.12707	10.0296	1.12919e-23	2.32814e-22
yejE	272.055	1.27377	0.173132	7.35723	1.8777e-13	1.74563e-12
uhpC	77.6745	1.27349	0.266508	4.77841	1.76689e-06	7.22167e-06
stfD	24.4056	1.27294	0.428271	2.97227	0.00295611	0.00693997
STM4053	73.7079	1.27235	0.306061	4.15717	3.22208e-05	0.000109423
STM2137	24.6476	1.26862	0.54118	2.34417	0.0190693	0.0366457
STM1492	55.7533	1.26667	0.300073	4.22122	2.42984e-05	8.39943e-05
yhbU	45.8017	1.26658	0.330613	3.83099	0.000127627	0.000385457
wecG	1998.7	1.26622	0.155036	8.16727	3.15444e-16	3.75217e-15
yihQ	171.274	1.26508	0.26971	4.69051	2.72527e-06	1.09081e-05
yjeT	306.749	1.26495	0.197553	6.4031	1.52253e-10	1.06371e-09
yfgB	1835.48	1.26447	0.204097	6.19544	5.81219e-10	3.73963e-09
cpxP	1147.75	1.26387	0.167265	7.55611	4.15287e-14	4.04731e-13
STM2759	42.9702	1.26139	0.369258	3.41601	0.000635461	0.00168838
ygiK	343.939	1.26078	0.210466	5.99041	2.09315e-09	1.24329e-08
STM1550	253.938	1.26029	0.198987	6.33355	2.39589e-10	1.62493e-09
STM3156	1027.73	1.25989	0.147075	8.56631	1.0685e-17	1.4536e-16
wcaK	30.1804	1.25838	0.412582	3.05001	0.00228837	0.00547486
STM0149	100.335	1.25666	0.265541	4.73247	2.21807e-06	8.93195e-06
STM1616	26.0338	1.25622	0.422968	2.97002	0.00297778	0.00698732
STM0722	34.3626	1.25447	0.385365	3.25527	0.00113286	0.00285927
ygdB	39.5549	1.25329	0.335843	3.73177	0.000190138	0.000559398
PSLT068	49.5274	1.25084	0.315458	3.96516	7.33454e-05	0.000232252
nth	660.001	1.24982	0.220047	5.6798	1.34855e-08	7.25748e-08
STM1236	229.578	1.24875	0.197256	6.33061	2.44194e-10	1.65375e-09
yeiB	302.927	1.24824	0.164941	7.56782	3.79535e-14	3.71448e-13
STM2760	39.7614	1.24761	0.422047	2.95609	0.00311562	0.00725934
STM2706	412.111	1.24561	0.146817	8.4841	2.17386e-17	2.84874e-16
ydgK	389.904	1.24542	0.185021	6.73122	1.68243e-11	1.30733e-10
STM1491	225.428	1.2431	0.178569	6.96144	3.36816e-12	2.8153e-11
recF	1556.16	1.2423	0.116622	10.6523	1.70119e-26	4.11032e-25
thiD	524.137	1.23791	0.185061	6.6892	2.24397e-11	1.7292e-10
sgbH	34.4646	1.23586	0.378559	3.26464	0.00109603	0.00277992
valT	674.338	1.22991	0.208269	5.90541	3.51765e-09	2.03725e-08
ugtL	79.627	1.22978	0.300058	4.09849	4.15851e-05	0.000138388
sucD	2706.55	1.22919	0.157428	7.80796	5.81188e-15	6.18379e-14
yhdJ	120.117	1.22514	0.219337	5.58566	2.32819e-08	1.22177e-07
STM1129	302.257	1.22501	0.233493	5.24644	1.55069e-07	7.33299e-07
yrfH	1195.9	1.22475	0.155163	7.89329	2.94334e-15	3.21275e-14
creD	831.772	1.22408	0.12868	9.51265	1.85862e-21	3.32902e-20
STM0954	1038.07	1.22341	0.181336	6.74663	1.5132e-11	1.18377e-10
ppdC	32.9486	1.22328	0.470245	2.60137	0.00928511	0.0193502
mrdA	1006.68	1.22214	0.145829	8.38065	5.26379e-17	6.70844e-16
STM1633	596.855	1.2214	0.207017	5.90002	3.63462e-09	2.09975e-08
hpaC	143.831	1.22041	0.213471	5.71701	1.08413e-08	5.88218e-08
hpaH	37.3231	1.21959	0.379362	3.21486	0.00130509	0.00326731
stiC	56.5411	1.21899	0.302027	4.03604	5.43619e-05	0.000177221
metU	317.001	1.21728	0.218108	5.58108	2.3903e-08	1.25012e-07
ecnB	260.047	1.21615	0.198007	6.14195	8.15143e-10	5.11698e-09
yacH	181.885	1.21015	0.200125	6.04697	1.47593e-09	8.99714e-09
STM2705	432.609	1.21001	0.17108	7.07278	1.51862e-12	1.29502e-11
ygbL	2853.4	1.20996	0.147072	8.22696	1.92017e-16	2.29579e-15
gidB	916.653	1.2085	0.163776	7.37897	1.59525e-13	1.49502e-12
STM3098	204.206	1.20733	0.219046	5.51177	3.55246e-08	1.81297e-07
STM3388	251.987	1.2054	0.187269	6.43672	1.22086e-10	8.69981e-10
hybB	243.93	1.20537	0.1841	6.54739	5.85519e-11	4.35292e-10
ygiR	510.131	1.20384	0.153909	7.82175	5.20928e-15	5.55536e-14
STM3160	338.548	1.19642	0.222109	5.38663	7.17915e-08	3.53172e-07
folA	1168.47	1.19395	0.151796	7.86553	3.67533e-15	3.98361e-14
STM1629	22.9905	1.19247	0.436433	2.73231	0.00628928	0.0137105
trmE	1190.08	1.18793	0.1568	7.5761	3.56111e-14	3.49999e-13
fumB	450.058	1.18734	0.179613	6.61057	3.82854e-11	2.91158e-10
ychA	1740.93	1.18658	0.13212	8.98105	2.68188e-19	4.10602e-18
STM1858	38.7286	1.18157	0.350479	3.37131	0.000748113	0.00196517
STM2186	413.152	1.17885	0.18204	6.47577	9.43286e-11	6.81605e-10
stbD	84.9868	1.17797	0.254449	4.62947	3.666e-06	1.44491e-05
hybF	151.927	1.17687	0.203049	5.79602	6.7907e-09	3.79086e-08
malZ	3867.65	1.17526	0.138103	8.51	1.73938e-17	2.31203e-16
STM3034	4176.59	1.17229	0.13937	8.41134	4.05345e-17	5.20886e-16
wecF	1801.36	1.17224	0.15931	7.35822	1.86381e-13	1.73619e-12
yebU	368.023	1.1712	0.189791	6.17103	6.78459e-10	4.31147e-09
yidC	11197.2	1.17118	0.163924	7.14461	9.02522e-13	7.88474e-12
STM3770	125.068	1.16893	0.244561	4.77969	1.75564e-06	7.19472e-06
eutD	23.7817	1.16885	0.445094	2.62607	0.00863778	0.0181233
STM0163	1649.43	1.16771	0.137548	8.48953	2.07483e-17	2.73441e-16
metT	1551.34	1.16474	0.193493	6.01954	1.74917e-09	1.05382e-08
STM1493	62.3738	1.16206	0.322018	3.60868	0.00030776	0.000868959
STM1851	26.6004	1.16172	0.426396	2.72451	0.00643972	0.0139925
STM3191	68.9943	1.1607	0.270355	4.29323	1.76091e-05	6.23576e-05
gpt	1132.34	1.15916	0.14276	8.11964	4.67554e-16	5.47722e-15
torS	348.769	1.15885	0.184093	6.29492	3.07562e-10	2.04997e-09
STM4067	2401.71	1.15783	0.12112	9.55943	1.18406e-21	2.15405e-20
STM2177	28.1877	1.15714	0.390756	2.96129	0.00306354	0.00715597
yceG	2154.14	1.15484	0.12247	9.42955	4.11854e-21	7.23708e-20
STM0155	44.0326	1.15052	0.376566	3.05529	0.0022484	0.00538758
yjfJ	23.5167	1.14948	0.494593	2.3241	0.0201201	0.0383471
STM0899	161.755	1.14295	0.207505	5.50806	3.6282e-08	1.84755e-07
thiL	434.818	1.14285	0.19328	5.91292	3.36101e-09	1.95385e-08
gntT	706.183	1.14013	0.173671	6.56488	5.20752e-11	3.9027e-10
STM1561	46.3642	1.13931	0.398998	2.85543	0.00429787	0.00970211
gsk	1011.81	1.13733	0.142925	7.95751	1.75543e-15	1.92516e-14
hpaB	132.57	1.13724	0.238757	4.76317	1.90579e-06	7.74165e-06
STM2372	1252.03	1.13715	0.142025	8.00668	1.17847e-15	1.31733e-14
eutP	30.1155	1.13595	0.387381	2.93238	0.0033638	0.00779065
STM2176	81.5506	1.12826	0.301442	3.74286	0.000181934	0.000537233
yihT	28.9942	1.12811	0.413685	2.72698	0.00639176	0.0139012
kdsA	4016.61	1.12672	0.138249	8.14996	3.64052e-16	4.30825e-15
yrfI	2265.2	1.12559	0.196288	5.73437	9.78774e-09	5.3418e-08
yehT	2529.04	1.12553	0.171423	6.56581	5.17511e-11	3.88468e-10
uvrB	3616.87	1.12334	0.121387	9.25422	2.15793e-20	3.57523e-19
STM0723	56.8011	1.12238	0.342205	3.27986	0.00103859	0.00265018
sthA	29.0271	1.11981	0.494283	2.26552	0.0234809	0.0440468
kdpA	25.4611	1.11733	0.417538	2.676	0.00745058	0.0159131
yihO	57.1226	1.11674	0.297848	3.74935	0.00017729	0.000524857
pyrD	603.115	1.11656	0.224578	4.97182	6.63256e-07	2.89722e-06
cmk	412.789	1.11526	0.179118	6.22636	4.77394e-10	3.11481e-09
STM0989	147.07	1.11486	0.197818	5.63578	1.7427e-08	9.27106e-08
yhgN	89.8308	1.11484	0.253057	4.40548	1.05548e-05	3.86452e-05
mog	1065.87	1.11438	0.146854	7.5883	3.24138e-14	3.21298e-13
pcnB	1410.83	1.11339	0.147043	7.57187	3.67901e-14	3.60823e-13
ybjX	6098.46	1.11327	0.187534	5.93636	2.91421e-09	1.70695e-08
araA	41.5954	1.11289	0.38073	2.92306	0.00346615	0.0080117
yfaE	359.736	1.11211	0.148334	7.49735	6.51189e-14	6.29347e-13
potG	472.716	1.11184	0.176729	6.29121	3.14998e-10	2.09652e-09
yigW	299.067	1.10895	0.167952	6.60279	4.03492e-11	3.0635e-10
yeeO	229.776	1.10853	0.167039	6.63637	3.21503e-11	2.45305e-10
yfeR	185.116	1.10853	0.190161	5.82944	5.5614e-09	3.14626e-08
citB	311.51	1.10571	0.224487	4.92552	8.41344e-07	3.6072e-06
STM4506	245.046	1.09836	0.178256	6.16173	7.19529e-10	4.54135e-09
gmd	61.9043	1.09789	0.301165	3.64547	0.000266901	0.000761942
rsmC	448.465	1.09643	0.154549	7.09434	1.29968e-12	1.11446e-11
yfaX	137.634	1.09382	0.221806	4.93144	8.16274e-07	3.5062e-06
yfiP	272.297	1.09183	0.161275	6.77001	1.28773e-11	1.0125e-10
STM1527	663.661	1.08933	0.259043	4.20519	2.6086e-05	8.97721e-05
stdB	56.8704	1.08878	0.28821	3.77774	0.000158259	0.000472433
STM3333	179.843	1.08453	0.222843	4.86678	1.13434e-06	4.76649e-06
STM3940	42.5045	1.08041	0.332409	3.25026	0.001153	0.00290537
ychE	104.227	1.07727	0.230337	4.67691	2.91226e-06	1.16013e-05
dnaA	2106.05	1.07707	0.125783	8.56297	1.09996e-17	1.49202e-16
guaA	3202.45	1.07539	0.196153	5.48241	4.19577e-08	2.12028e-07
hsdM	1234.55	1.07471	0.176789	6.07909	1.20867e-09	7.45613e-09
tdcE	192.678	1.07203	0.258904	4.14067	3.463e-05	0.00011692
araB	21.7357	1.07034	0.457784	2.33808	0.019383	0.0371715
emrB	415.592	1.06919	0.153357	6.97189	3.12702e-12	2.61846e-11
STM2360	82.8168	1.06873	0.293773	3.63793	0.000274842	0.000782203
STM2714	83.692	1.06619	0.260663	4.09029	4.30829e-05	0.000142963
STM2340	3418.23	1.06472	0.191487	5.56028	2.69342e-08	1.39919e-07
yigM	279.844	1.06113	0.160834	6.59767	4.17673e-11	3.16599e-10
STM2208	44.2015	1.0606	0.33767	3.14094	0.00168407	0.00411829
nadB	161.587	1.06042	0.186841	5.67554	1.38254e-08	7.42316e-08
yegD	94.5691	1.06	0.266471	3.97791	6.95234e-05	0.00022151
potB	147.896	1.05977	0.254263	4.16799	3.07295e-05	0.000104742
wzxC	33.0275	1.05913	0.442145	2.39542	0.0166011	0.03244
caiF	344.036	1.05823	0.165768	6.3838	1.72744e-10	1.19428e-09
citA	177.754	1.05765	0.214393	4.93323	8.08795e-07	3.47729e-06
STM1281	25.8308	1.05668	0.411849	2.56571	0.0102965	0.0212291
ugpA	143.058	1.05667	0.231428	4.56585	4.97464e-06	1.91672e-05
yjfR	79.6241	1.05451	0.264559	3.98592	6.72196e-05	0.000214908
sucC	4147.55	1.05413	0.161137	6.54185	6.07638e-11	4.51013e-10
STM3170	94.378	1.05346	0.235564	4.47207	7.74667e-06	2.88881e-05
ggt	554.051	1.05316	0.193478	5.44334	5.22915e-08	2.61683e-07
ybfN	284.849	1.05001	0.159971	6.56375	5.24704e-11	3.92094e-10
STM2341	5732.88	1.04928	0.13956	7.51844	5.54324e-14	5.37973e-13
ygbK	3377.34	1.04911	0.159275	6.58674	4.49576e-11	3.39671e-10
STM2240	112.355	1.04834	0.238525	4.39511	1.10715e-05	4.04733e-05
thiI	1561.5	1.04783	0.169101	6.19644	5.77528e-10	3.72104e-09
ynfK	703.383	1.04774	0.147666	7.09535	1.29028e-12	1.10844e-11
dnaX	7266.91	1.04463	0.100749	10.3686	3.44475e-25	7.57354e-24
yhhP	2162.93	1.04217	0.12848	8.11154	4.99842e-16	5.78785e-15
STM2011	458.21	1.04209	0.189187	5.50825	3.62417e-08	1.84753e-07
STM1551	164.119	1.04091	0.192219	5.41522	6.1212e-08	3.04028e-07
nadD	425.224	1.04085	0.164765	6.31717	2.66395e-10	1.79362e-09
STM1006	48.7343	1.03926	0.323185	3.21567	0.00130139	0.00325981
yhgH	193.459	1.03885	0.208048	4.99332	5.9349e-07	2.60621e-06
STM2288	65.4026	1.03832	0.32066	3.23808	0.00120339	0.00302575
prpD	32.9139	1.03765	0.402219	2.57983	0.009885	0.0204534
ybiN	172.724	1.03506	0.202344	5.11533	3.13187e-07	1.42579e-06
STM4208	161.28	1.03262	0.19814	5.21159	1.87233e-07	8.74695e-07
glnW	260.13	1.03186	0.158729	6.50078	7.99069e-11	5.86532e-10
ydcP	465.537	1.03048	0.170458	6.04539	1.49051e-09	9.07415e-09
pheP	287.967	1.02901	0.170241	6.04443	1.4994e-09	9.10435e-09
yihR	69.0381	1.02865	0.275985	3.72718	0.000193632	0.000569238
thrT	3948.83	1.02579	0.193372	5.30477	1.12816e-07	5.42334e-07
yadB	658.684	1.02558	0.166268	6.16824	6.90528e-10	4.38216e-09
STM1910	80.9142	1.02437	0.292398	3.50333	0.000459479	0.00125531
ubiC	3658.16	1.02417	0.132561	7.726	1.10979e-14	1.14662e-13
STM1556	198.036	1.02411	0.176354	5.80712	6.35577e-09	3.55234e-08
STM3769	174.018	1.02326	0.212609	4.8129	1.48759e-06	6.13963e-06
fpr	1946.35	1.02237	0.115622	8.8423	9.37651e-19	1.37216e-17
treA	1057	1.01888	0.164374	6.19853	5.69937e-10	3.67724e-09
melB	46.8556	1.01722	0.321972	3.15933	0.0015813	0.00388746
yiiQ	2090.6	1.01471	0.122226	8.30188	1.02478e-16	1.25765e-15
STM3073	38.389	1.01434	0.355421	2.8539	0.00431858	0.00973938
ychM	251.067	1.01304	0.179871	5.63206	1.78074e-08	9.44099e-08
tnpA_2	612.644	1.01146	0.183897	5.50014	3.79495e-08	1.92402e-07
ynfL	176.236	1.00986	0.238709	4.23052	2.33154e-05	8.08977e-05
potH	169.233	1.00723	0.192424	5.23444	1.6549e-07	7.77818e-07
dctA	6103.15	1.00522	0.161373	6.2292	4.68827e-10	3.06674e-09
pyrC	280.618	1.00356	0.169984	5.90386	3.55101e-09	2.05401e-08
STM0156	161.019	1.00188	0.19848	5.0478	4.46935e-07	1.99167e-06
STM3906	531.728	1.00054	0.167922	5.95838	2.54748e-09	1.50353e-08
STM3033	1463.79	0.999856	0.201394	4.96468	6.8813e-07	3.00304e-06
yeaM	166.531	0.998496	0.198922	5.01953	5.17971e-07	2.29062e-06
STM0932	364.931	0.995356	0.165499	6.01425	1.80719e-09	1.08315e-08
ymfC	341.987	0.9951	0.169841	5.85903	4.65592e-09	2.65668e-08
rnhB	943.544	0.99467	0.163277	6.09194	1.11553e-09	6.92783e-09
era	1280.17	0.994621	0.172394	5.76946	7.95263e-09	4.40768e-08
dinI	324.395	0.990853	0.152087	6.51504	7.26722e-11	5.35121e-10
dnaN	2019.14	0.988629	0.108017	9.15253	5.56168e-20	8.89676e-19
traD	243.644	0.988299	0.167556	5.89833	3.67191e-09	2.11602e-08
nagB	4396.45	0.986028	0.21268	4.63621	3.5486e-06	1.40102e-05
STM0900	66.7114	0.984949	0.268141	3.67324	0.00023949	0.00068963
STM3257	264.426	0.983919	0.226745	4.33933	1.4292e-05	5.12764e-05
STM1617	76.5221	0.983858	0.255229	3.8548	0.000115823	0.000353489
wcaD	62.7677	0.977735	0.270209	3.61844	0.000296389	0.000839408
prsA	4880.29	0.971905	0.157407	6.17445	6.63934e-10	4.23657e-09
cysK	3589.25	0.971801	0.269178	3.61025	0.000305901	0.000864951
virK	1991.43	0.970179	0.160497	6.04486	1.49542e-09	9.09205e-09
yfhD	684.416	0.969493	0.143231	6.76873	1.2992e-11	1.01979e-10
mreD	165.942	0.967799	0.193436	5.0032	5.63871e-07	2.4865e-06
yeaJ	394.746	0.966868	0.184767	5.23291	1.66866e-07	7.83492e-07
ygaE	71.996	0.963368	0.299079	3.22111	0.00127695	0.00320549
yjeA	686.911	0.961133	0.140092	6.86072	6.85156e-12	5.50856e-11
STM0885	81.3479	0.960514	0.291226	3.29818	0.000973152	0.00249555
tnpA_3	533.899	0.960023	0.166755	5.7571	8.5573e-09	4.7315e-08
sthB	99.5346	0.959831	0.267601	3.5868	0.000334762	0.000935518
yihP	123.249	0.958703	0.225474	4.25195	2.11919e-05	7.38611e-05
STM0724	78.0242	0.95757	0.40576	2.35994	0.0182779	0.0353296
tnpA_6	552.206	0.957565	0.193481	4.94914	7.45407e-07	3.23474e-06
STM2702	218.304	0.953571	0.175788	5.42456	5.80982e-08	2.89944e-07
yjjI	63.6926	0.95	0.315779	3.00843	0.00262599	0.0062153
pabC	703.464	0.949427	0.12847	7.39025	1.46558e-13	1.38187e-12
STM0780	118.907	0.948109	0.23365	4.05782	4.95319e-05	0.000162273
yabK	115.547	0.944683	0.210914	4.479	7.49948e-06	2.80813e-05
nrdE	2066.58	0.943701	0.267024	3.53414	0.000409099	0.00112363
ispF	706.406	0.941993	0.174901	5.38586	7.21002e-08	3.54315e-07
STM0162	2627.59	0.940784	0.182399	5.15785	2.49808e-07	1.14739e-06
tnpA_4	580.802	0.938286	0.166973	5.61938	1.9164e-08	1.01371e-07
ybiT	1280.35	0.937297	0.226011	4.14713	3.36675e-05	0.000113754
pqaA	167.194	0.935703	0.278919	3.35475	0.000794366	0.00207492
ssaV	63.1594	0.934886	0.276163	3.38526	0.000711098	0.00187644
gyrB	7541.02	0.934049	0.116689	8.00457	1.19882e-15	1.33686e-14
STM1188	915.498	0.932649	0.128712	7.246	4.29266e-13	3.86673e-12
STM1833	94.7749	0.931164	0.253934	3.66695	0.000245463	0.000705516
yhbY	3656.09	0.930826	0.164692	5.65194	1.58648e-08	8.4594e-08
rtT	1318.04	0.929773	0.134659	6.90465	5.03277e-12	4.10317e-11
yfcA	618.13	0.927932	0.176382	5.26093	1.43325e-07	6.81237e-07
STM1787	41.5005	0.927867	0.405284	2.28942	0.0220548	0.0416268
STM3291	1423.49	0.927849	0.187628	4.94514	7.60886e-07	3.29268e-06
scsD	48.037	0.926633	0.306745	3.02086	0.0025206	0.00598724
fhlA	236.242	0.926407	0.192759	4.80604	1.53952e-06	6.33139e-06
STM0672	43.0793	0.924904	0.333603	2.77247	0.00556325	0.0122778
mtlR	331.366	0.922872	0.197429	4.67446	2.94727e-06	1.17259e-05
aefA	1903.99	0.922278	0.149586	6.16553	7.02455e-10	4.43963e-09
rluC	1118.42	0.921244	0.18087	5.0934	3.517e-07	1.58555e-06
STM3863	147.764	0.920818	0.206023	4.4695	7.84026e-06	2.91713e-05
hemH	403.037	0.92049	0.148815	6.18548	6.19126e-10	3.96702e-09
apt	325.903	0.920331	0.164598	5.59139	2.25258e-08	1.18477e-07
leuP	662.515	0.9199	0.192489	4.77898	1.76189e-06	7.21395e-06
STM2740	208.723	0.91879	0.185934	4.94149	7.75268e-07	3.34244e-06
foxA	527.103	0.918231	0.132453	6.93252	4.13421e-12	3.4065e-11
STM4011	39.8889	0.918177	0.338622	2.71151	0.00669775	0.0144988
yijF	75.7825	0.918068	0.250527	3.66455	0.000247777	0.000711286
STM3258	36.6973	0.914169	0.371909	2.45804	0.0139696	0.0279573
glyT	902.848	0.913662	0.221454	4.12574	3.69552e-05	0.000124049
yhdT	65.3061	0.913632	0.304194	3.00345	0.00266934	0.00630824
fdhF	582.678	0.910671	0.14451	6.3018	2.94209e-10	1.96662e-09
ydeW	549.477	0.909664	0.185383	4.90694	9.25093e-07	3.93355e-06
ymfB	82.5637	0.907434	0.286553	3.16673	0.00154165	0.00380209
yhbC	3608.78	0.905341	0.182384	4.96393	6.90818e-07	3.00911e-06
asnB	1835.93	0.901248	0.140619	6.40915	1.46333e-10	1.02854e-09
STM1557	360.343	0.901122	0.164812	5.46757	4.56243e-08	2.29308e-07
PSLT020	55.2795	0.900722	0.306463	2.93908	0.00329184	0.0076316
STM3980	86.37	0.900531	0.321742	2.79892	0.00512736	0.0113808
ygdQ	466.338	0.900161	0.195085	4.6142	3.9462e-06	1.54746e-05
syd	724.375	0.898263	0.157273	5.71148	1.11997e-08	6.06954e-08
yadS	113.113	0.893545	0.229703	3.89	0.000100243	0.000310018
traW	38.0445	0.893459	0.344762	2.59152	0.0095552	0.0198774
ycgR	2105.6	0.893027	0.151206	5.90603	3.50461e-09	2.03223e-08
ptxA	66.7587	0.892006	0.263189	3.38922	0.000700907	0.00185165
STM3169	1837.38	0.891969	0.146959	6.06949	1.28317e-09	7.86343e-09
msgA	547.146	0.89005	0.19183	4.63978	3.48781e-06	1.37936e-05
STM4597	427.998	0.889757	0.214103	4.15574	3.24242e-05	0.000109953
yeeA	880.207	0.889385	0.138402	6.42611	1.30912e-10	9.30017e-10
ydgQ	982.726	0.888835	0.229474	3.87337	0.000107342	0.000329935
STM0268	50.4498	0.887606	0.353289	2.5124	0.0119911	0.0243444
rpmE2	576.43	0.886578	0.140247	6.32155	2.58949e-10	1.74602e-09
rimI	984.777	0.885518	0.124769	7.09725	1.27266e-12	1.09534e-11
STM1618	154.58	0.881479	0.230668	3.82142	0.000132684	0.00039917
yhbP	486.264	0.879836	0.198624	4.42965	9.43851e-06	3.47778e-05
tnpA_5	577.347	0.876078	0.160665	5.45281	4.95806e-08	2.48653e-07
yajO	1509.37	0.875072	0.151066	5.79266	6.92813e-09	3.8583e-08
tdcD	153.389	0.873241	0.21825	4.00111	6.3046e-05	0.000202398
ygdD	393.289	0.872415	0.204726	4.26138	2.03168e-05	7.12931e-05
rpsU	1538.53	0.870437	0.191649	4.54183	5.57672e-06	2.13982e-05
ybaB	8779.05	0.870324	0.114305	7.61402	2.65704e-14	2.65075e-13
sopA	40.6713	0.869903	0.359434	2.4202	0.0155119	0.0305301
purB	1448.3	0.869321	0.247649	3.5103	0.000447603	0.00122575
yijP	3331.22	0.866777	0.219776	3.94392	8.01611e-05	0.000252799
uhpB	115.576	0.866134	0.221371	3.91259	9.13122e-05	0.000285443
rpmJ2	2094.65	0.864454	0.145639	5.93561	2.92759e-09	1.71262e-08
fliQ	106.347	0.863678	0.223631	3.86207	0.000112429	0.000343809
STM2530	63.3955	0.862802	0.28877	2.98786	0.0028094	0.006619
STM3259	38.944	0.862797	0.352753	2.44589	0.0144493	0.0287932
PSLT071	242.999	0.861327	0.237139	3.63216	0.000281055	0.000798699
sun	387.101	0.860768	0.255709	3.36621	0.000762096	0.00200077
yrfG	662.375	0.860011	0.201992	4.25766	2.0658e-05	7.23264e-05
recN	1203.13	0.859797	0.143458	5.99338	2.05523e-09	1.22391e-08
purH	179.574	0.858437	0.181048	4.7415	2.12144e-06	8.5577e-06
STM0692	511.274	0.85808	0.199889	4.29277	1.76457e-05	6.23921e-05
STM0307	751.955	0.857417	0.205901	4.16422	3.12413e-05	0.000106253
rhaD	65.3804	0.856892	0.293438	2.92018	0.00349825	0.00807785
STM3632	114.175	0.856362	0.238552	3.58984	0.000330883	0.000926913
galS	2356.93	0.855186	0.208532	4.10098	4.11407e-05	0.000137008
yhdU	206.545	0.851711	0.206259	4.12933	3.6382e-05	0.000122302
STM3253	73.4935	0.851516	0.259767	3.278	0.00104547	0.00266333
STM4210	62.6177	0.850431	0.294571	2.88701	0.00388922	0.00887462
dbpA	297.038	0.849305	0.159351	5.32979	9.83275e-08	4.74159e-07
mreC	516.554	0.849008	0.141056	6.01896	1.75543e-09	1.05622e-08
sgaT	82.3957	0.84864	0.260077	3.26303	0.00110226	0.00279268
yihI	5255.44	0.84663	0.135714	6.23833	4.42254e-10	2.89776e-09
pgpA	43.6787	0.845439	0.341938	2.47249	0.0134174	0.0269451
STM1330	95.3848	0.844846	0.236274	3.57571	0.000349284	0.000972003
narH	56.2882	0.844259	0.322892	2.61468	0.00893111	0.0187049
degS	1505.68	0.843609	0.135067	6.24586	4.21468e-10	2.76547e-09
wzc	53.7847	0.842436	0.29436	2.86192	0.00421077	0.00953331
phnW	40.0324	0.841868	0.35512	2.37066	0.0177565	0.0344079
mrcA	1283.27	0.840813	0.133852	6.28165	3.35002e-10	2.2201e-09
treC	287.021	0.840535	0.166897	5.03625	4.74738e-07	2.11354e-06
wcaA	61.4264	0.840166	0.282202	2.97718	0.00290913	0.00683315
mepA	697.712	0.839413	0.141434	5.935	2.93851e-09	1.71684e-08
yebE	313.886	0.837545	0.179588	4.66369	3.10585e-06	1.23356e-05
STM4320	410.035	0.836824	0.142696	5.86437	4.50846e-09	2.57889e-08
stjB	271.743	0.835345	0.185929	4.49282	7.02875e-06	2.64662e-05
STM2632	39.965	0.83529	0.343006	2.4352	0.0148834	0.0295186
yfcM	1360.08	0.833978	0.156486	5.32942	9.85243e-08	4.74615e-07
yrdB	665.804	0.833877	0.213506	3.90563	9.39799e-05	0.000292207
lpxH	164.575	0.83339	0.208569	3.99575	6.44888e-05	0.000206747
dnaE	5034.82	0.83157	0.138932	5.98546	2.15785e-09	1.27845e-08
flhD	3734.6	0.830927	0.103971	7.99193	1.32839e-15	1.47074e-14
tyrT	188.544	0.830164	0.20634	4.02328	5.73929e-05	0.000185926
ydiL	71.9714	0.82762	0.298937	2.76854	0.00563072	0.0124031
yrfC	58.6105	0.827471	0.31012	2.66823	0.00762514	0.0162485
gltB	823.656	0.825765	0.167886	4.91862	8.71571e-07	3.72647e-06
mviN	687.941	0.825219	0.14867	5.55068	2.84561e-08	1.4733e-07
gntK	37.0688	0.824305	0.366778	2.24742	0.024613	0.0459291
ygaM	284.764	0.822216	0.181237	4.53669	5.71431e-06	2.18718e-05
ybjO	439.536	0.820817	0.167179	4.90981	9.11644e-07	3.87992e-06
STM3142	142.397	0.819749	0.203406	4.03011	5.57496e-05	0.000181108
eutB	48.2089	0.816421	0.335215	2.43552	0.0148704	0.0295055
sixA	601.02	0.815392	0.148201	5.50195	3.7561e-08	1.9064e-07
fhuF	798.919	0.814979	0.313586	2.5989	0.00935222	0.0194814
fsr	586.177	0.812965	0.186284	4.36411	1.27643e-05	4.60446e-05
rhaS	439.786	0.812445	0.150991	5.38074	7.41795e-08	3.63762e-07
STM0901	69.4008	0.810605	0.261866	3.0955	0.00196482	0.00474975
ybeA	1065.71	0.810461	0.163323	4.9623	6.96617e-07	3.03153e-06
wecE	1765.66	0.809243	0.150967	5.36039	8.30446e-08	4.04668e-07
hsdS	910.885	0.807085	0.214132	3.7691	0.000163835	0.000488138
yidZ	223.123	0.804194	0.171905	4.67815	2.89479e-06	1.15468e-05
metF	111.597	0.802925	0.213802	3.75546	0.000173025	0.000513538
tnpA_1	611.327	0.796404	0.168667	4.72174	2.3383e-06	9.40797e-06
rph	632.299	0.795554	0.199661	3.98452	6.76155e-05	0.000216025
rnt	237.529	0.795299	0.181372	4.38489	1.16042e-05	4.22876e-05
carA	312.451	0.792369	0.205847	3.8493	0.000118455	0.000360571
yafS	160.201	0.792131	0.194406	4.07463	4.60885e-05	0.000152174
yqjF	94.7119	0.7916	0.306176	2.58544	0.00972547	0.0201773
adk	2746.46	0.790452	0.151095	5.23149	1.68146e-07	7.88703e-07
nagC	698.105	0.790187	0.162397	4.86576	1.14019e-06	4.78674e-06
STM0580	318.952	0.789937	0.184177	4.28901	1.79472e-05	6.33614e-05
STM3260	188.337	0.789684	0.20127	3.92351	8.72676e-05	0.000273352
serU	1533.53	0.789347	0.236079	3.34356	0.000827096	0.00215798
wecB	3791.38	0.788025	0.129624	6.0793	1.20708e-09	7.45613e-09
sulA	576.564	0.787449	0.160935	4.89296	9.93316e-07	4.20821e-06
STM3768	255.376	0.785997	0.191362	4.10739	4.00162e-05	0.00013355
artM	1475.29	0.785236	0.149814	5.24141	1.59352e-07	7.51254e-07
STM0870	642.219	0.783967	0.19168	4.08997	4.31432e-05	0.00014306
STM2812	88.3266	0.783921	0.240789	3.25563	0.0011314	0.0028587
STM1259	45.1268	0.782506	0.322513	2.42628	0.0152545	0.0301516
STM2824	112.801	0.781479	0.272298	2.86994	0.00410551	0.00932686
glnV	564.067	0.779762	0.20014	3.89608	9.77641e-05	0.00030316
yfjD	2738.78	0.779376	0.218333	3.56966	0.000357439	0.000992911
STM1552	326.12	0.776283	0.162546	4.77576	1.79031e-06	7.30454e-06
ispD	796.577	0.776077	0.124009	6.25823	3.89363e-10	2.55843e-09
orgA	2193.99	0.776032	0.190748	4.06837	4.73432e-05	0.000155652
ycfC	545.967	0.775937	0.140995	5.50329	3.7276e-08	1.89401e-07
yjeJ	278.157	0.775685	0.169575	4.57429	4.77845e-06	1.84727e-05
STM2707	79.5762	0.775151	0.245846	3.15299	0.00161608	0.00396665
yhbO	115.147	0.774898	0.225918	3.42999	0.000603605	0.00160927
yeaR	312.605	0.769761	0.213219	3.61019	0.000305968	0.000864951
ycfQ	522.75	0.769485	0.143494	5.36248	8.20879e-08	4.00848e-07
slrP	1612.47	0.769357	0.148664	5.17513	2.27749e-07	1.05547e-06
yifZ	81.3511	0.766938	0.277654	2.76221	0.00574109	0.0126163
yneH	212.812	0.766055	0.178687	4.28713	1.80997e-05	6.38512e-05
yqjB	242.856	0.765566	0.201066	3.80754	0.000140359	0.000420895
lepA	4054.13	0.765472	0.185115	4.13511	3.5478e-05	0.000119522
malT	19723.5	0.765025	0.130002	5.88471	3.98745e-09	2.29217e-08
secE	6752.63	0.764374	0.12204	6.2633	3.76919e-10	2.48723e-09
yhiN	980.536	0.764202	0.126163	6.05726	1.38457e-09	8.46247e-09
STM1040	52.2652	0.762636	0.301879	2.52629	0.0115273	0.0235159
STM0148	139.652	0.759082	0.212598	3.5705	0.000356299	0.000990336
stiH	124.954	0.758676	0.228456	3.32088	0.000897336	0.00232815
purK	222.767	0.758179	0.17361	4.36713	1.25888e-05	4.55178e-05
rep	2661.57	0.757213	0.121807	6.21648	5.08427e-10	3.29412e-09
ypfG	56.4589	0.755746	0.290175	2.60445	0.00920208	0.0192031
STM4200	96.2309	0.754283	0.285286	2.64396	0.00819431	0.0173498
panD	415.753	0.754261	0.172479	4.37306	1.22515e-05	4.43674e-05
bioB	64.3446	0.753318	0.274086	2.74847	0.00598739	0.0130955
nrdF	2279.15	0.749648	0.289202	2.59212	0.0095386	0.0198518
yccK	1004.5	0.749472	0.150008	4.99623	5.84623e-07	2.57312e-06
argG	660.372	0.747359	0.148557	5.03078	4.88482e-07	2.17056e-06
rpsF	7317.43	0.746016	0.25316	2.94682	0.0032106	0.00746565
yohG	65.8935	0.744534	0.281172	2.64796	0.00809788	0.0171613
pefC	123.884	0.742194	0.234017	3.17153	0.00151636	0.0037417
potC	178.239	0.739337	0.19021	3.88696	0.000101508	0.00031372
STM4271	70.9388	0.738637	0.267334	2.76297	0.00572775	0.0125989
metE	311.215	0.738383	0.190271	3.8807	0.000104156	0.00032122
uvrD	4272.27	0.736944	0.142419	5.17447	2.28553e-07	1.05814e-06
btuE	537.358	0.735208	0.151376	4.85684	1.19274e-06	4.98609e-06
emrA	2421.85	0.735075	0.131699	5.58147	2.38497e-08	1.24874e-07
yohK	219.821	0.734602	0.169467	4.33478	1.45907e-05	5.22675e-05
plsX	1129.33	0.734396	0.132418	5.54604	2.92208e-08	1.51121e-07
PSLT043	830.886	0.734268	0.135606	5.41471	6.13895e-08	3.04584e-07
uppS	2784.93	0.734202	0.132004	5.56196	2.66761e-08	1.38734e-07
STM2728	389.766	0.732488	0.16561	4.42298	9.73493e-06	3.58415e-05
hflK	15781.8	0.732436	0.0991244	7.38906	1.47872e-13	1.39143e-12
rffH	170.763	0.731607	0.189255	3.86571	0.000110765	0.000339168
STM1546	230.89	0.729193	0.195744	3.72523	0.000195135	0.000572932
yncJ	100.224	0.725751	0.226097	3.20991	0.00132774	0.00331329
blc	111.89	0.725013	0.240348	3.01651	0.00255701	0.00606441
rlgA	1696	0.724799	0.11252	6.44153	1.18277e-10	8.44134e-10
STM3079	188.323	0.723589	0.194307	3.72394	0.000196138	0.000575149
yohI	119.531	0.723234	0.218848	3.30474	0.000950656	0.00244597
cheY	9336.55	0.72317	0.11871	6.09193	1.11556e-09	6.92783e-09
sgaB	60.8003	0.720984	0.308848	2.33443	0.0195733	0.0374244
STM1549	655.281	0.720822	0.132874	5.42485	5.80032e-08	2.89944e-07
holD	479.988	0.720733	0.156481	4.60588	4.10725e-06	1.60654e-05
yafB	1145.61	0.718818	0.132612	5.42045	5.94483e-08	2.95585e-07
yjiN	223.641	0.715565	0.190579	3.75469	0.000173555	0.000514785
pdgL	259.321	0.7145	0.17378	4.11153	3.93054e-05	0.000131462
mrdB	817.273	0.713842	0.177931	4.01191	6.023e-05	0.000194033
STM3030	1230.13	0.712859	0.131415	5.42447	5.81263e-08	2.89944e-07
argS	1236.8	0.711355	0.131463	5.41108	6.26453e-08	3.10482e-07
uvrA	1061.63	0.708907	0.125086	5.66738	1.45e-08	7.77636e-08
accB	20105.9	0.707844	0.153017	4.62592	3.72936e-06	1.46614e-05
tatC	4486.44	0.707377	0.135911	5.2047	1.94315e-07	9.05047e-07
yrbL	218.83	0.707278	0.179597	3.93815	8.21127e-05	0.000258427
wecC	1558.69	0.706915	0.135226	5.22765	1.71679e-07	8.0365e-07
lipA	3340.4	0.704658	0.127378	5.53203	3.1655e-08	1.62983e-07
yohJ	218.656	0.704488	0.208125	3.38493	0.000711952	0.00187763
STM4534	1903.27	0.703088	0.107677	6.52958	6.59539e-11	4.87197e-10
yhjY	104.287	0.701512	0.245502	2.85746	0.00427049	0.0096477
srlD	290.441	0.697552	0.171246	4.07339	4.63336e-05	0.000152875
leuT	1018.36	0.694931	0.154176	4.50738	6.56327e-06	2.48344e-05
soxR	371.318	0.693114	0.160419	4.32065	1.55568e-05	5.54711e-05
znuC	244.194	0.692468	0.170042	4.07233	4.65456e-05	0.000153465
ybjG	350.854	0.688408	0.154224	4.46369	8.05606e-06	2.98977e-05
rffG	1178.7	0.687316	0.118948	5.77828	7.54681e-09	4.18776e-08
dmsA	122.907	0.684397	0.233969	2.92517	0.00344272	0.00796151
eno	61720.1	0.683583	0.171895	3.97675	6.98626e-05	0.000222438
adiY	600.409	0.683249	0.178242	3.83327	0.000126451	0.000382902
pflA	1990.25	0.683174	0.115315	5.92444	3.13363e-09	1.82625e-08
sopB	178.996	0.682971	0.180003	3.79422	0.000148109	0.000442704
STM1030	85.8405	0.681936	0.242194	2.81566	0.00486768	0.0108511
fruF	119.566	0.681864	0.265389	2.5693	0.0101905	0.0210292
rrmA	796.302	0.681394	0.13016	5.23506	1.64935e-07	7.75998e-07
yohF	94.9718	0.681059	0.274719	2.47911	0.0131709	0.0265191
STM2534	346.404	0.680403	0.21355	3.18616	0.00144177	0.00357475
PSLT064	57.2273	0.679724	0.304926	2.22914	0.0258043	0.0477868
aroH	1799.65	0.676891	0.126533	5.34952	8.8189e-08	4.27491e-07
STM0868	885.677	0.67563	0.144463	4.67683	2.91344e-06	1.16013e-05
sthE	73.5641	0.674093	0.265041	2.54335	0.0109795	0.0225187
STM3193	64.2953	0.673245	0.286574	2.34929	0.0188094	0.0361911
iap	747.41	0.670179	0.209222	3.2032	0.00135911	0.00338427
yqgF	166.552	0.667801	0.202288	3.30124	0.000962596	0.00247258
btuC	555.869	0.667249	0.154772	4.31118	1.62388e-05	5.77699e-05
yojN	4650.35	0.663868	0.122845	5.40409	6.51382e-08	3.21806e-07
yehV	76.2563	0.662371	0.271484	2.43981	0.0146948	0.0292044
pncB	352.929	0.661055	0.172741	3.82685	0.000129793	0.000391488
yjjX	289.269	0.657821	0.163691	4.01868	5.85248e-05	0.000189328
cheB	7422.64	0.656935	0.112721	5.82796	5.611e-09	3.17045e-08
pdxH	932.704	0.656681	0.117727	5.57802	2.43278e-08	1.27091e-07
nrdD	690.655	0.656282	0.182946	3.58729	0.000334131	0.000934319
ipk	849.562	0.654946	0.146016	4.48544	7.27651e-06	2.73105e-05
livJ	958.443	0.654736	0.146213	4.47796	7.53581e-06	2.81924e-05
parE	4234.8	0.652869	0.123152	5.30133	1.1496e-07	5.52069e-07
pbpC	301.593	0.652778	0.168814	3.86684	0.000110253	0.000338045
ybiU	242.302	0.650051	0.210518	3.08787	0.00201598	0.00486078
STM4242	654.471	0.649428	0.151704	4.28089	1.86145e-05	6.55178e-05
gudD	357.12	0.646297	0.179843	3.59368	0.000326035	0.000915542
btuD	280.627	0.646106	0.190145	3.39796	0.000678898	0.00179564
secG	11652.6	0.645912	0.141573	4.56238	5.05758e-06	1.94706e-05
hflX	9392.88	0.645051	0.116628	5.53084	3.18706e-08	1.63729e-07
ycbY	1786.94	0.644999	0.114746	5.6211	1.89741e-08	1.0048e-07
msbA	2782.64	0.642972	0.150167	4.28171	1.8546e-05	6.53263e-05
yifB	263.403	0.642406	0.180508	3.55888	0.000372445	0.00102966
hybC	1410.99	0.641527	0.116305	5.51591	3.46988e-08	1.77472e-07
uup	1910.57	0.639272	0.203123	3.14722	0.00164831	0.00404149
STM1258	290.018	0.636906	0.170207	3.74195	0.000182598	0.00053885
endA	388.72	0.636737	0.192613	3.30579	0.000947076	0.00243947
mdlB	874.12	0.634204	0.124227	5.10522	3.30409e-07	1.49392e-06
STM0437	298.364	0.63322	0.190484	3.32428	0.000886485	0.00230258
potI	158.501	0.632442	0.190773	3.31515	0.000915946	0.00236981
ygdE	1730.06	0.632289	0.172299	3.66972	0.000242814	0.000698767
tolQ	2060.5	0.632279	0.130852	4.83202	1.35155e-06	5.60307e-06
htpX	8009.25	0.631115	0.128838	4.89852	9.65604e-07	4.09455e-06
aegA	111.966	0.627796	0.244219	2.57063	0.0101514	0.0209578
cfa	1004.29	0.627431	0.154173	4.06966	4.70811e-05	0.0001549
sspH2	1025.79	0.627255	0.131117	4.78393	1.71904e-06	7.05718e-06
wecD	460.474	0.626559	0.142442	4.3987	1.089e-05	3.98413e-05
yedF	97.8066	0.62433	0.259744	2.40364	0.0162329	0.0318278
spvD	1665.88	0.623713	0.127695	4.8844	1.03745e-06	4.3837e-06
psiA	104.619	0.622462	0.226227	2.75149	0.00593249	0.0129938
cobC	118.815	0.622256	0.210169	2.96074	0.00306901	0.00716514
yqiA	769.887	0.622019	0.139216	4.46803	7.89437e-06	2.93445e-05
hscB	987.932	0.621893	0.141573	4.39275	1.11926e-05	4.08839e-05
ygaF	240.41	0.621688	0.21656	2.87075	0.00409506	0.00931224
tap	170.686	0.619791	0.191272	3.24036	0.00119377	0.00300483
apaH	2624.14	0.618881	0.103318	5.99004	2.09787e-09	1.24451e-08
ygbO	1526.23	0.617704	0.126465	4.88438	1.03757e-06	4.3837e-06
recO	743.72	0.617463	0.134861	4.57853	4.68256e-06	1.81301e-05
STM4206	111.86	0.615987	0.27255	2.26008	0.023816	0.0446033
dacD	194.57	0.61318	0.227587	2.69426	0.00705446	0.0151368
nagA	1799.05	0.613065	0.188321	3.25543	0.00113221	0.00285919
asnC	1290.98	0.611195	0.125991	4.8511	1.22781e-06	5.12042e-06
holB	701.22	0.610587	0.134787	4.53	5.89845e-06	2.25209e-05
yecS	520.789	0.607978	0.147895	4.11086	3.94189e-05	0.000131747
pabA	229.232	0.607007	0.19836	3.06013	0.00221243	0.00530685
srmB	1591.44	0.605957	0.146592	4.13363	3.57077e-05	0.000120122
bioA	76.8864	0.605296	0.259231	2.33497	0.0195452	0.0374052
STM2342	5484.23	0.603247	0.120058	5.02465	5.04361e-07	2.23257e-06
fldA	6538.58	0.601172	0.129702	4.63501	3.56928e-06	1.40798e-05
recR	2285.22	0.59944	0.147209	4.07203	4.66053e-05	0.000153553
STM1839	4621.27	0.598748	0.143838	4.16264	3.14586e-05	0.000106913
STM0867	460.819	0.594358	0.165228	3.59719	0.000321677	0.0009044
hcaT	738.828	0.594174	0.122794	4.83878	1.30636e-06	5.42543e-06
kdtA	993.458	0.59401	0.141172	4.20772	2.57966e-05	8.88988e-05
PSLT047	403.789	0.592055	0.154298	3.8371	0.000124496	0.000377474
hybD	308.183	0.592008	0.167301	3.53857	0.000402302	0.00110824
yfbB	251.807	0.590318	0.170151	3.46938	0.000521667	0.00140944
yejK	1244.68	0.589902	0.226023	2.60992	0.0090563	0.0189244
STM4041	261.315	0.5895	0.177113	3.32838	0.000873539	0.00227319
ycaL	219.889	0.589185	0.246384	2.39133	0.0167877	0.0327672
creC	655.184	0.588742	0.14351	4.10245	4.08803e-05	0.000136238
nusA	7556.88	0.588617	0.192874	3.05182	0.00227455	0.00544461
adi	264.876	0.588224	0.190212	3.09246	0.00198505	0.00479616
dnaG	1580	0.586706	0.170692	3.43722	0.000587726	0.00157145
yifE	21746.3	0.586543	0.160729	3.64928	0.00026298	0.000752135
atpI	3629.08	0.586129	0.122661	4.77846	1.76646e-06	7.22167e-06
dedA	248.574	0.585527	0.182527	3.20789	0.00133713	0.00333492
glnU	889.26	0.585341	0.1374	4.26014	2.04302e-05	7.15827e-05
rstA	1246.22	0.583756	0.124411	4.69215	2.70351e-06	1.08304e-05
ygbJ	1726.11	0.58324	0.239661	2.4336	0.0149494	0.0296369
yfgE	1641.18	0.583058	0.122057	4.77692	1.78e-06	7.26885e-06
panF	586.133	0.582716	0.150555	3.87044	0.000108638	0.000333314
proY	438.348	0.580181	0.195511	2.96751	0.00300219	0.00703748
artQ	583.049	0.578947	0.144697	4.0011	6.30477e-05	0.000202398
focA	638.53	0.574258	0.166687	3.44513	0.000570785	0.00152968
STM1624	846.842	0.574085	0.157572	3.64333	0.000269137	0.000767853
ybjN	593.811	0.571349	0.137101	4.16735	3.08161e-05	0.00010496
yeaZ	1770.74	0.569192	0.127476	4.46509	8.00351e-06	2.97264e-05
hflC	8431.67	0.565938	0.111517	5.07492	3.87669e-07	1.7359e-06
STM0902	190.239	0.564986	0.173712	3.25242	0.00114426	0.00288648
mutT	682.365	0.564929	0.157924	3.57722	0.000347266	0.000966967
dxs	1764.35	0.564053	0.133273	4.23232	2.31294e-05	8.03725e-05
STM1843	158.62	0.563852	0.194851	2.89376	0.00380664	0.00870759
smvA	175.103	0.562032	0.205213	2.73877	0.00616686	0.01345
yjfK	82.5954	0.561472	0.24249	2.31544	0.0205888	0.039096
dppF	472.498	0.561036	0.23061	2.43284	0.014981	0.0296868
ybgH	102.608	0.560721	0.241074	2.32592	0.0200226	0.0381928
yqjC	3525.82	0.560344	0.124532	4.49959	6.80847e-06	2.56784e-05
STM3343	1285.37	0.55703	0.140371	3.96826	7.23987e-05	0.000229568
STM1127	2536.36	0.554983	0.107389	5.16796	2.36662e-07	1.09024e-06
fabH	1383.8	0.554446	0.132925	4.17111	3.03114e-05	0.000103469
yebA	3533.97	0.5544	0.120603	4.5969	4.28832e-06	1.67172e-05
STM3691	435.919	0.553265	0.147585	3.74879	0.000177693	0.000525708
STM3652	461.306	0.553069	0.172152	3.21268	0.00131502	0.00328684
ybgE	130.663	0.55104	0.249027	2.21277	0.0269135	0.0496626
yhiI	498.49	0.549506	0.152494	3.60345	0.000314018	0.000885551
pth	461.486	0.54884	0.154179	3.55975	0.000371202	0.00102684
znuB	261.993	0.548136	0.196491	2.78962	0.00527697	0.0116905
miaB	1829.8	0.547992	0.133549	4.10331	4.07289e-05	0.000135831
lysA	239.577	0.547293	0.175828	3.11265	0.00185415	0.00450099
yhfK	2223.28	0.54617	0.134804	4.05159	5.0871e-05	0.000166425
yhjJ	6683.87	0.545217	0.114507	4.76144	1.92217e-06	7.79454e-06
rpsT	9929.14	0.543471	0.166009	3.27374	0.00106133	0.00270225
acrF	235.834	0.542066	0.205899	2.63268	0.00847138	0.0178468
menD	443.458	0.541839	0.146817	3.69057	0.000223756	0.000648753
gcvA	705.944	0.54044	0.1248	4.33046	1.48798e-05	5.32617e-05
fdhD	350.257	0.540435	0.179818	3.00545	0.00265187	0.00627014
cueO	443.375	0.535326	0.187557	2.85421	0.00431437	0.0097346
argX	491.602	0.534476	0.214771	2.48859	0.0128253	0.0258792
yaeB	231.22	0.534079	0.192703	2.77152	0.0055796	0.0122963
ppiA	1297.25	0.533089	0.168993	3.1545	0.00160774	0.00395037
barA	1775.55	0.530652	0.154295	3.43919	0.000583447	0.00156091
pdhR	503.7	0.529931	0.159443	3.32364	0.000888493	0.0023065
yabJ	165.681	0.529111	0.184336	2.87036	0.00410008	0.0093191
lepB	2724.85	0.528284	0.172655	3.05977	0.00221507	0.00531044
tolA	1115.97	0.526497	0.152065	3.46231	0.000535561	0.00144614
yrbA	965.619	0.525582	0.121106	4.33985	1.42577e-05	5.12327e-05
yadE	567.708	0.525285	0.141248	3.71888	0.00020011	0.000585689
STM0381	159.276	0.521895	0.187655	2.78114	0.00541677	0.011983
deoR	467.266	0.521554	0.142666	3.65578	0.000256403	0.000734683
STM3175	165.843	0.520906	0.203742	2.55669	0.0105673	0.0217585
ygbI	2080.12	0.516686	0.170456	3.0312	0.00243581	0.00580067
mreB	4847.58	0.514952	0.139835	3.68257	0.000230896	0.000666953
rpsI	2185.77	0.514417	0.189989	2.70762	0.00677679	0.0146494
leuS	4698.6	0.513463	0.155447	3.30314	0.000956078	0.0024572
sucB	3881.39	0.513013	0.155733	3.29418	0.000987106	0.00252714
yhbZ	1624.42	0.511351	0.198072	2.58164	0.00983315	0.0203643
yhdG	4260.65	0.5099	0.210962	2.41702	0.0156482	0.0307593
pssA	4788.85	0.509803	0.154728	3.29483	0.000984797	0.00252402
nagE	6298.07	0.50456	0.138226	3.65024	0.000261995	0.000749781
scsA	147.484	0.503099	0.225113	2.23488	0.0254255	0.0472174
nagD	1106.02	0.502072	0.126564	3.96694	7.28002e-05	0.000230683
ydgT	2535.4	0.498483	0.180514	2.76146	0.0057543	0.0126393
yqjA	960.089	0.492734	0.129714	3.79863	0.0001455	0.000435468
nlpI	13886.4	0.491859	0.124987	3.93529	8.3097e-05	0.000261347
manX	3216.11	0.49156	0.124018	3.96361	7.38233e-05	0.000233606
sgaE	108.467	0.490407	0.214442	2.28689	0.022202	0.0418339
aroK	12018.4	0.490021	0.128139	3.82414	0.000131229	0.000395306
apaG	779.849	0.489772	0.13638	3.59123	0.000329123	0.000923096
yecC	269.522	0.489637	0.162534	3.01252	0.00259093	0.00613543
stbE	115.543	0.48923	0.210229	2.32713	0.0199583	0.0380859
ybgC	1569.76	0.487056	0.124575	3.90973	9.23997e-05	0.00028826
tpiA	10421.6	0.485223	0.120819	4.0161	5.91696e-05	0.000191147
mig-14	4112.14	0.485119	0.202279	2.39827	0.0164729	0.0322438
STM0922	155.735	0.484243	0.195195	2.48081	0.0131082	0.0264158
ydhO	1472.68	0.483595	0.130613	3.70251	0.00021348	0.000622068
STM1741	171.31	0.483557	0.185451	2.60746	0.0091216	0.0190437
yhgF	3297.27	0.482705	0.156117	3.09194	0.00198854	0.0048021
yidE	535.598	0.482302	0.201713	2.39103	0.0168011	0.0327702
cheZ	8057.66	0.481348	0.122334	3.9347	8.32996e-05	0.00026163
STM4270	423.703	0.479828	0.144669	3.31673	0.000910772	0.00235774
trkA	450.133	0.47972	0.215169	2.2295	0.0257806	0.0477621
rplM	28637.3	0.478866	0.189781	2.52326	0.0116272	0.0236884
ydiZ	584.385	0.478784	0.152822	3.13295	0.00173059	0.00421872
ansA	1062.18	0.477942	0.131083	3.64612	0.000266232	0.0007605
yfiN	299.339	0.47769	0.171784	2.78076	0.00542322	0.0119916
ycgN	547.397	0.477266	0.144249	3.30863	0.000937547	0.00241895
ydcR	521.121	0.47622	0.14917	3.19246	0.00141067	0.00350513
STM3137	2283.71	0.476124	0.188835	2.52137	0.0116899	0.023797
ynaI	498.133	0.474703	0.150118	3.1622	0.00156584	0.0038556
proV	244.647	0.474025	0.172041	2.75531	0.00586371	0.0128613
yqgA	225.916	0.473261	0.181045	2.61405	0.00894755	0.0187309
msyB	1125.02	0.471938	0.133508	3.53491	0.000407919	0.00112105
nrdB	4468.31	0.47049	0.133056	3.53604	0.000406176	0.00111692
thyA	1536.25	0.468	0.156915	2.9825	0.00285904	0.00673252
STM1656	857.051	0.465449	0.138645	3.35714	0.000787546	0.00205874
yicI	140.091	0.465415	0.20646	2.25426	0.0241801	0.0452304
yqjE	1555.13	0.464125	0.125944	3.68517	0.000228548	0.000660581
kup	1367.1	0.463876	0.128688	3.60465	0.00031257	0.000882002
lonH	2122.44	0.462311	0.190952	2.42109	0.0154741	0.0305076
yfdZ	2481.97	0.458699	0.140772	3.25846	0.00112017	0.00283495
narL	967.5	0.458424	0.127018	3.60912	0.000307239	0.000868016
mntH	399.892	0.454659	0.160763	2.82813	0.00468214	0.0104727
treR	158.811	0.454419	0.203389	2.23423	0.0254679	0.0472771
yjjG	695.099	0.453626	0.138592	3.2731	0.00106376	0.00270546
purG	508.214	0.452661	0.14322	3.16059	0.00157452	0.00387285
pmgI	1602.44	0.45227	0.114378	3.95419	7.67948e-05	0.000242678
nusG	13696.1	0.452154	0.113417	3.98665	6.70137e-05	0.000214397
fbaB	322.852	0.451908	0.151014	2.9925	0.00276704	0.00652582
proS	2410.16	0.451387	0.126787	3.5602	0.000370568	0.0010257
ugpQ	1154.82	0.449607	0.191044	2.35342	0.0186017	0.035836
bigA	384.467	0.449547	0.188732	2.38194	0.0172219	0.0334558
pyrH	2510.7	0.44919	0.194543	2.30895	0.0209464	0.0397262
yceI	515.851	0.446955	0.184637	2.42073	0.0154895	0.0305251
phoQ	2735.74	0.443766	0.119799	3.70425	0.000212021	0.000618593
ydbH	339.922	0.44307	0.152758	2.90047	0.00372607	0.00854896
baeR	466.787	0.442278	0.14452	3.06033	0.00221091	0.00530597
sapD	834.819	0.440811	0.143289	3.07639	0.00209524	0.00503879
STM1542	1879.35	0.438646	0.162166	2.70493	0.00683193	0.0147274
yabN	425.545	0.438506	0.160617	2.73013	0.00633093	0.0137948
pykF	4425.51	0.438455	0.175963	2.49175	0.0127116	0.0256834
cydD	1251.45	0.438204	0.11216	3.90696	9.34628e-05	0.000290989
xseB	1290.8	0.436682	0.117558	3.7146	0.000203523	0.000595299
manZ	1625.13	0.436421	0.126889	3.4394	0.000583013	0.00156064
artP	961.051	0.435738	0.166815	2.6121	0.00899887	0.0188214
ychF	2166.54	0.435159	0.153631	2.8325	0.0046185	0.0103454
sdaB	9450.91	0.435023	0.163479	2.66103	0.00779021	0.0165622
yjaH	1359.26	0.434989	0.1289	3.37461	0.000739207	0.00194398
kdgT	2559.11	0.432476	0.193763	2.23198	0.0256163	0.0475337
yehS	1226.89	0.431691	0.169801	2.54233	0.0110115	0.022553
gltX	5125.85	0.431457	0.121897	3.53951	0.00040087	0.00110495
gltP	4454.51	0.43059	0.110661	3.89107	9.98032e-05	0.000308864
chaA	599.852	0.430143	0.178846	2.40511	0.0161678	0.0317135
ydcW	930.998	0.428984	0.132356	3.24114	0.00119053	0.0029983
oppD	1139.92	0.426335	0.184029	2.31668	0.0205214	0.0389999
yiaC	2172.37	0.425504	0.118507	3.59056	0.000329974	0.000924925
ylaB	1235.94	0.425357	0.118545	3.58815	0.000333032	0.000932369
yfhA	1149.71	0.423602	0.139211	3.04289	0.00234321	0.00559453
STM1940	1754.79	0.423117	0.17768	2.38134	0.0172499	0.033496
prc	8914.84	0.421237	0.175717	2.39725	0.0165189	0.0323201
hemA	1298.4	0.419901	0.171518	2.44814	0.0143597	0.0286515
tolR	1208.41	0.419612	0.149095	2.81439	0.00488692	0.0108835
ycgQ	302.757	0.419312	0.15579	2.69153	0.00711258	0.0152403
accC	7643.49	0.41802	0.166528	2.51021	0.0120658	0.0244638
yjcC	783.45	0.416294	0.142655	2.91818	0.00352081	0.00811377
ychJ	851.833	0.415874	0.134628	3.08906	0.00200792	0.00484579
glyV	2242.36	0.415312	0.15557	2.66963	0.00759359	0.0161887
dinG	1623.67	0.414158	0.140743	2.94266	0.00325409	0.00755542
emrR	4396.98	0.413797	0.140297	2.94943	0.00318356	0.00740648
lysP	1216.92	0.413743	0.166232	2.48895	0.0128119	0.0258636
katE	369.813	0.413343	0.172458	2.39677	0.0165401	0.0323344
aspA	144938	0.412603	0.118754	3.47444	0.000511929	0.00138636
tyrS	3011.03	0.410727	0.104485	3.93098	8.4599e-05	0.000265531
yhdP	2166.83	0.409534	0.105013	3.89984	9.6256e-05	0.000298683
yjeP	1693.79	0.407069	0.123071	3.30759	0.000941037	0.00242661
STM0660	2234	0.405253	0.116281	3.4851	0.000491947	0.00133772
yqgE	742.662	0.405173	0.145158	2.79125	0.00525047	0.0116375
STM3508	366.718	0.404752	0.166424	2.43206	0.0150134	0.0297256
pyrE	943.416	0.403965	0.149273	2.70622	0.00680535	0.0146837
aat	359.054	0.402135	0.178187	2.25681	0.0240202	0.0449675
yieH	1015	0.401388	0.132063	3.03936	0.00237081	0.0056575
yggW	964.058	0.400885	0.135274	2.96351	0.00304149	0.00711164
atpF	23808.9	0.400717	0.11873	3.37503	0.000738085	0.00194213
fdx	3468.8	0.400534	0.165276	2.42343	0.0153749	0.0303377
nhoA	485.584	0.400485	0.171168	2.33973	0.0192979	0.037039
truA	533.875	0.399417	0.150814	2.64841	0.00808717	0.0171464
yfeA	327.531	0.396485	0.146872	2.69954	0.00694362	0.0149335
yjbR	1848.46	0.395748	0.115784	3.41798	0.000630884	0.00167814
mdlA	1228.07	0.39488	0.139705	2.82652	0.00470567	0.0105199
nfnB	8569.82	0.394356	0.110409	3.57179	0.000354554	0.000986078
yibL	1440.88	0.393527	0.151174	2.60313	0.00923766	0.01926
fliP	509.686	0.393035	0.144992	2.71074	0.00671328	0.0145256
yejG	1578.34	0.392752	0.175428	2.23883	0.0251673	0.0468315
STM2506	1366.23	0.392505	0.159839	2.45562	0.0140642	0.0280947
coaA	3645.23	0.392023	0.160818	2.43768	0.0147817	0.029342
rfbB	5959.54	0.391389	0.155799	2.51215	0.0119999	0.0243514
seqA	4289.85	0.389278	0.11359	3.42705	0.000610186	0.00162494
gltD	320.669	0.389018	0.164922	2.3588	0.0183343	0.0354239
ydbL	423.419	0.385028	0.147524	2.60993	0.00905594	0.0189244
yheS	1205.5	0.384101	0.111362	3.44913	0.000562405	0.00150984
engA	2841.86	0.383639	0.172856	2.21941	0.0264591	0.0489077
brnQ	1106.63	0.38091	0.134389	2.83438	0.00459144	0.0102897
hcp	282.013	0.380208	0.16735	2.27193	0.0230909	0.0434382
tufB	78689.1	0.377965	0.117861	3.20688	0.00134182	0.00334481
infB	11102.2	0.377543	0.140635	2.68455	0.00726271	0.0155261
yacF	853.103	0.375951	0.120323	3.1245	0.00178105	0.00433488
rfaQ	2413.29	0.375753	0.156179	2.40592	0.0161319	0.0316699
spoU	933.605	0.373958	0.15308	2.4429	0.0145698	0.0289958
galF	3098.06	0.371489	0.139816	2.65699	0.00788425	0.0167468
yejM	1342.05	0.370921	0.150664	2.46191	0.0138199	0.0277055
oppF	1036.52	0.367747	0.153787	2.39128	0.0167898	0.0327672
ybfM	2068.86	0.366741	0.142449	2.57453	0.0100376	0.0207505
yjjU	586.731	0.366206	0.135625	2.70014	0.00693105	0.0149133
rpoB	15825.3	0.365997	0.164844	2.22026	0.0264011	0.0488337
nanH	6235.26	0.362459	0.137347	2.63901	0.00831495	0.0175731
secA	12081.5	0.361911	0.144515	2.50431	0.0122692	0.0248437
ybiB	397.984	0.359479	0.146397	2.45551	0.0140686	0.0280947
yciT	1947.54	0.358486	0.147617	2.42849	0.015162	0.0299942
hrpA	2025.84	0.357079	0.120399	2.9658	0.00301892	0.00706599
ycaJ	1608.08	0.356711	0.12483	2.85757	0.00426894	0.0096477
ybhE	973.323	0.354604	0.149355	2.37424	0.0175849	0.0341181
pncA	832.134	0.354275	0.143171	2.47448	0.0133428	0.0268193
narX	1790.59	0.353274	0.131042	2.69589	0.00702008	0.01507
yfcL	1306.78	0.351452	0.142946	2.45863	0.0139468	0.0279236
aroB	1889.98	0.350163	0.146828	2.38485	0.0170863	0.0332899
mesJ	1134.22	0.348855	0.131376	2.65539	0.00792159	0.0168184
malS	6034.13	0.348548	0.125738	2.77203	0.00557086	0.0122829
hscA	3061.09	0.347865	0.136624	2.54615	0.010892	0.0223574
surE	805.583	0.344954	0.131873	2.61579	0.00890201	0.0186693
STM3981	448.979	0.344786	0.152552	2.26012	0.023814	0.0446033
STM2727	1751.91	0.343669	0.142085	2.41876	0.0155734	0.0306383
purF	709.2	0.34343	0.125916	2.72745	0.00638254	0.0138942
ycfD	861.286	0.342708	0.118652	2.88835	0.00387266	0.00884553
yedO	443.551	0.340862	0.144377	2.36092	0.0182297	0.0352806
recG	2183.36	0.339966	0.117954	2.8822	0.00394907	0.00900233
STM3657	373.748	0.339637	0.147242	2.30666	0.0210737	0.039935
malQ	13047.1	0.338127	0.115166	2.936	0.00332478	0.00770411
ydgR	5120.25	0.337368	0.130401	2.58716	0.00967712	0.020104
yejL	1917.13	0.337104	0.146082	2.30763	0.0210195	0.0398486
STM0050	1659.42	0.328172	0.123234	2.66299	0.00774496	0.0164811
asmA	3833.84	0.327004	0.115359	2.83467	0.0045873	0.0102897
cyaA	5762.45	0.32026	0.139888	2.2894	0.0220562	0.0416268
greB	1531.53	0.318429	0.110003	2.89473	0.00379489	0.00868928
STM0835	901.053	0.317083	0.135794	2.33504	0.0195414	0.0374052
hepA	879.644	0.31438	0.140197	2.24242	0.0249341	0.0464349
atpE	9503.46	0.313458	0.107505	2.91575	0.00354837	0.00816918
yqhC	1607.76	0.312229	0.119405	2.61489	0.00892575	0.0187021
yhcM	1855.53	0.30866	0.135748	2.27377	0.0229797	0.0432567
glnD	1259.09	0.308156	0.113302	2.71978	0.00653261	0.0141744
pabB	680.467	0.307893	0.135416	2.27368	0.0229851	0.0432567
manY	671.326	0.305982	0.13787	2.21936	0.0264623	0.0489077
hslU	13747.2	0.305734	0.101404	3.01501	0.00256967	0.00609132
ycbK	3209.62	0.304767	0.130539	2.33468	0.0195601	0.0374182
dnaQ	1188.16	0.295001	0.130827	2.25489	0.0241401	0.0451739
yqiB	727.342	0.293105	0.127579	2.29744	0.0215939	0.0408541
STM3152	2183.98	0.290189	0.128027	2.26663	0.0234129	0.0439547
yqjD	1316.56	0.280527	0.12019	2.33404	0.0195938	0.0374365
yciB	1357.34	0.273811	0.122748	2.23067	0.0257027	0.0476558
dapA	10743.9	-0.252081	0.105452	-2.39049	0.0168258	0.0327962
folP	1349.49	-0.25414	0.110998	-2.28958	0.0220457	0.0416268
yihA	4243.25	-0.254293	0.105059	-2.42048	0.0155002	0.0305281
parA	11847.9	-0.262932	0.106999	-2.45734	0.0139969	0.0279998
orf6	2438.39	-0.270376	0.109404	-2.47136	0.0134599	0.0270189
tktA	10883.2	-0.272042	0.114107	-2.38411	0.0171206	0.0333009
aphA	2887.32	-0.272108	0.107002	-2.54302	0.0109899	0.0225187
gpsA	4736.65	-0.274681	0.118105	-2.32573	0.0200332	0.0381973
murG	1548.78	-0.275698	0.121379	-2.27137	0.0231246	0.0434663
recC	2806.77	-0.277452	0.125427	-2.21206	0.0269622	0.0497327
hydG	1641.13	-0.278812	0.123887	-2.25054	0.0244149	0.0456496
apbA	1182.88	-0.28028	0.126603	-2.21385	0.0268391	0.049545
trpH	2134.58	-0.285631	0.105876	-2.69778	0.00698037	0.0150055
ycfM	858.909	-0.287944	0.129586	-2.22204	0.0262809	0.0486306
fdhE	1184.77	-0.288376	0.112985	-2.55233	0.0107004	0.0219739
kbl	13443.8	-0.292769	0.104334	-2.80608	0.00501485	0.0111524
dacB	1172.65	-0.293663	0.114392	-2.56717	0.0102532	0.0211492
parB	19109.8	-0.295159	0.127136	-2.3216	0.0202544	0.0385241
cpdB	2346.18	-0.297136	0.11386	-2.60965	0.00906351	0.0189309
ftsY	10631.8	-0.297836	0.111665	-2.66723	0.00764801	0.0162823
frdA	2002.63	-0.297964	0.119319	-2.49721	0.0125176	0.0253246
hemY	2917.15	-0.298	0.118858	-2.50718	0.0121698	0.0246638
yaeL	7422.61	-0.299703	0.11657	-2.57101	0.0101404	0.0209444
rpoN	10618	-0.299792	0.12007	-2.4968	0.0125319	0.0253425
rpe	769.815	-0.300382	0.12437	-2.41523	0.0157252	0.0308976
ndk	5154.17	-0.30229	0.130534	-2.31579	0.0205696	0.0390756
hydH	1585.75	-0.302292	0.126433	-2.39094	0.0168054	0.0327702
agp	1127.32	-0.302461	0.135126	-2.23837	0.0251972	0.0468496
nhaR	1204.4	-0.305577	0.124861	-2.44734	0.0143917	0.0287029
yieN	2049.41	-0.306552	0.115314	-2.65842	0.00785085	0.0166835
phoP	2196.04	-0.307964	0.122896	-2.50589	0.0122145	0.0247437
STM4002	32194.5	-0.3093	0.125282	-2.46884	0.0135553	0.0271869
yiiP	2936.17	-0.312397	0.13455	-2.3218	0.0202438	0.0385197
STM4528	733.461	-0.314754	0.134199	-2.34542	0.0190054	0.036538
aspC	4449.85	-0.315798	0.109367	-2.8875	0.0038832	0.00886524
kdgR	9488.22	-0.31635	0.116886	-2.70648	0.00680004	0.0146837
gapA	51610.7	-0.31681	0.111224	-2.84839	0.00439413	0.00989532
lamB	79998.3	-0.317318	0.126785	-2.50281	0.0123212	0.0249381
bglA	1739.13	-0.317621	0.1436	-2.21185	0.0269769	0.0497399
ybaL	997.712	-0.318272	0.125142	-2.5433	0.0109812	0.0225187
icc	1631.99	-0.320739	0.126118	-2.54316	0.0109854	0.0225187
yecA	2951.66	-0.321796	0.126691	-2.54	0.0110853	0.0226841
yfiO	3273.22	-0.322163	0.136782	-2.3553	0.0185075	0.0356853
ygfY	985.712	-0.323533	0.138646	-2.33351	0.0196212	0.0374734
glgA	546.597	-0.323836	0.144292	-2.24431	0.0248127	0.046246
mglB	23765.4	-0.326388	0.130927	-2.4929	0.0126704	0.0256113
STM2738	1474.51	-0.32866	0.128375	-2.56015	0.0104626	0.0215525
slpA	734.097	-0.329884	0.135226	-2.4395	0.0147077	0.0292075
nlpB	1573.12	-0.330319	0.107359	-3.07678	0.0020925	0.00503482
acpP	26862.1	-0.331451	0.150006	-2.20959	0.0271335	0.049989
dsbA	10548.7	-0.332387	0.125187	-2.65512	0.00792813	0.0168246
rpoC	17649.1	-0.332674	0.125888	-2.64262	0.00822681	0.0174107
rne	7956.44	-0.332767	0.112596	-2.9554	0.00312262	0.007272
yigN	2275.73	-0.332929	0.114082	-2.91832	0.00351924	0.00811377
yigP	2577.85	-0.333211	0.112438	-2.96351	0.00304149	0.00711164
metH	1275.55	-0.334358	0.147413	-2.26817	0.0233186	0.0437956
sppA	2067.07	-0.334795	0.111834	-2.99368	0.00275632	0.00650384
csrB	1.01835e+06	-0.335138	0.142769	-2.34742	0.018904	0.0363581
ybhL	1793.45	-0.337442	0.148546	-2.27164	0.0231086	0.0434538
nuoL	1702.38	-0.339139	0.122755	-2.76272	0.00573216	0.0126026
hsdR	1365.09	-0.339265	0.131059	-2.58864	0.00963555	0.0200288
fdoI	4585.09	-0.340336	0.106935	-3.18264	0.00145937	0.00361452
idi	1368.85	-0.34223	0.132365	-2.5855	0.0097238	0.0201773
rfaD	2416.44	-0.342321	0.108905	-3.14328	0.00167065	0.00409195
hemG	851.35	-0.34238	0.145279	-2.35671	0.0184378	0.0355795
acrB	6469.35	-0.342482	0.110288	-3.10534	0.00190059	0.0046041
nikR	571.151	-0.343682	0.146173	-2.3512	0.0187131	0.0360209
sufI	1074.53	-0.345323	0.133596	-2.58483	0.00974268	0.0201859
nuoH	1094.14	-0.345885	0.122753	-2.81774	0.00483631	0.0107864
STM2346	3575.34	-0.346595	0.116988	-2.96266	0.00304995	0.00712781
yrbD	2859.14	-0.347044	0.113075	-3.06914	0.00214676	0.00515734
yqjG	389.1	-0.34752	0.144985	-2.39693	0.0165329	0.0323339
yggE	1323.61	-0.34775	0.137553	-2.52811	0.0114679	0.0234256
sapF	488.178	-0.350993	0.134287	-2.61375	0.00895548	0.0187391
ygaU	431.162	-0.352165	0.159292	-2.21082	0.0270485	0.0498522
lig	3311.43	-0.352346	0.109512	-3.21743	0.00129345	0.00324167
wzzB	8891.65	-0.353085	0.134283	-2.6294	0.00855347	0.017979
clpP	11938.5	-0.353456	0.124402	-2.84125	0.00449377	0.0101001
proA	1819.09	-0.353506	0.142524	-2.48032	0.0131264	0.026441
fliD	38836.1	-0.354475	0.143252	-2.47448	0.0133432	0.0268193
cadA	527.835	-0.354948	0.148976	-2.38258	0.0171917	0.033411
fliH	4998.65	-0.355624	0.155241	-2.29079	0.0219754	0.0415419
fliZ	9406.94	-0.357307	0.142289	-2.51114	0.0120342	0.0244104
yrbH	1114.23	-0.358425	0.118561	-3.02312	0.00250181	0.00594757
copA	807.74	-0.358427	0.13468	-2.66133	0.00778323	0.016555
fliG	3846.23	-0.358493	0.135427	-2.64714	0.00811756	0.0171951
recJ	2813.86	-0.359231	0.147107	-2.44198	0.014607	0.0290573
mltC	739.757	-0.359719	0.139868	-2.57186	0.0101154	0.0209022
perM	839.222	-0.359847	0.124066	-2.90045	0.00372623	0.00854896
asnS	6201.58	-0.360035	0.102754	-3.50384	0.000458598	0.00125365
pgm	5497.83	-0.360496	0.103605	-3.47952	0.000502313	0.0013648
gcvP	3936.7	-0.360696	0.150755	-2.3926	0.0167293	0.0326767
STM0567	1788.26	-0.36194	0.161905	-2.23551	0.0253837	0.0471586
thrB	642.154	-0.36215	0.143189	-2.52918	0.011433	0.0233646
copR	329.858	-0.362294	0.163569	-2.21492	0.0267654	0.0494286
STM4030	1765.32	-0.362341	0.137648	-2.63238	0.00847897	0.0178547
10Sa	648591	-0.36265	0.111994	-3.23811	0.00120323	0.00302575
yfeD	1619.2	-0.364713	0.156003	-2.33787	0.0193941	0.0371769
nuoE	3927.45	-0.365894	0.124239	-2.94509	0.00322862	0.00750379
cheW	3681.95	-0.366974	0.14377	-2.55251	0.010695	0.0219725
ydiA	635.171	-0.367676	0.154213	-2.38421	0.0171156	0.0333009
STM1795	6714.26	-0.367738	0.144022	-2.55334	0.0106694	0.0219394
nuoJ	2495.27	-0.369052	0.136389	-2.70588	0.00681236	0.014692
zur	955.907	-0.369746	0.138613	-2.66747	0.00764241	0.0162778
lpxC	4184.35	-0.370372	0.107401	-3.44849	0.000563725	0.00151163
yhjW	1322.1	-0.370615	0.119293	-3.10675	0.00189154	0.00458457
tatA	19816.5	-0.370814	0.136751	-2.7116	0.00669586	0.0144988
sdhA	5021.76	-0.371223	0.135523	-2.7392	0.00615892	0.013439
glnG	397.362	-0.377392	0.168461	-2.24023	0.025076	0.0466805
lolA	1656.25	-0.377595	0.12664	-2.98164	0.00286713	0.00674474
STM3773	3245.68	-0.377741	0.114517	-3.29856	0.000971804	0.00249372
yobA	1761.36	-0.37858	0.120595	-3.13927	0.00169368	0.00413526
glgX	608.814	-0.379414	0.156961	-2.41725	0.0156381	0.0307524
frdC	709.798	-0.379832	0.155582	-2.44136	0.0146322	0.029095
ppiC	3181.55	-0.38051	0.128159	-2.96906	0.00298717	0.00700579
dksA	31515.4	-0.381285	0.119961	-3.17841	0.00148086	0.00365799
yiiU	12600.1	-0.382938	0.137951	-2.7759	0.00550484	0.0121547
yciO	534.568	-0.383162	0.145698	-2.62983	0.00854268	0.0179644
guaC	5933.04	-0.383384	0.160784	-2.38447	0.0171038	0.0333009
crp	24029.9	-0.383711	0.107882	-3.55678	0.000375433	0.00103731
yheV	1510.2	-0.383719	0.169708	-2.26106	0.0237554	0.0445257
nuoF	1842.87	-0.384108	0.119543	-3.21313	0.00131298	0.0032835
glnE	1492.81	-0.384513	0.13258	-2.90023	0.00372889	0.00855082
greA	7721.78	-0.386879	0.162268	-2.38419	0.0171166	0.0333009
dinP	458.039	-0.387188	0.159347	-2.42984	0.0151056	0.0298955
flgB	1554.13	-0.390271	0.12414	-3.14379	0.00166778	0.00408706
mrsA	3387.35	-0.390311	0.102232	-3.8179	0.000134593	0.000404651
STM4448	834.111	-0.390754	0.150462	-2.59703	0.00940329	0.0195789
yraN	250.865	-0.391117	0.166294	-2.35196	0.0186748	0.035962
mpl	2039.88	-0.39226	0.11478	-3.4175	0.000631989	0.00168011
acpD	535.008	-0.392362	0.164658	-2.3829	0.0171771	0.0333966
mppA	2302.35	-0.392804	0.139538	-2.81504	0.00487718	0.0108671
infC	249254	-0.392886	0.139321	-2.82	0.00480235	0.0107158
STM1540	468.046	-0.393024	0.135845	-2.89319	0.00381352	0.00871903
allA	282.581	-0.39322	0.161176	-2.43969	0.0146998	0.0292044
selD	2185.88	-0.394978	0.137675	-2.86892	0.0041187	0.00935202
safC	660.171	-0.395063	0.145608	-2.7132	0.00666368	0.0144452
yfgM	446.214	-0.395732	0.1608	-2.46101	0.0138545	0.0277629
allR	800.483	-0.396022	0.139713	-2.83454	0.00458921	0.0102897
hrpB	905.873	-0.396133	0.138986	-2.85017	0.00436962	0.00984491
siiE	2871.93	-0.396138	0.120843	-3.27812	0.00104502	0.00266333
hemX	2318.51	-0.401042	0.126138	-3.17938	0.00147589	0.00364961
metL	1066.07	-0.401473	0.11713	-3.4276	0.000608941	0.00162256
yciR	1072.84	-0.401577	0.12591	-3.1894	0.00142571	0.00353871
smtA	1657.82	-0.401602	0.142091	-2.82638	0.00470778	0.0105199
rfaI	2272.3	-0.402432	0.170864	-2.35527	0.0185092	0.0356853
STM1012	466.775	-0.402896	0.17614	-2.28736	0.0221749	0.0417999
yfeC	3243.75	-0.403169	0.166193	-2.4259	0.0152703	0.0301698
STM3736	263.154	-0.40349	0.181104	-2.22795	0.0258839	0.0479151
cobD	711.896	-0.403867	0.172761	-2.33772	0.0194019	0.0371769
xthA	849.685	-0.404123	0.142485	-2.83625	0.00456467	0.0102445
STM1988	302.993	-0.404606	0.174199	-2.32266	0.0201973	0.0384628
lplA	382.516	-0.404878	0.150371	-2.69253	0.0070913	0.0152032
ypeC	777.426	-0.405614	0.1412	-2.87263	0.0040707	0.00926594
STM0212	406.844	-0.406923	0.148357	-2.74286	0.00609063	0.0133087
osmE	966.827	-0.407072	0.153503	-2.65188	0.00800454	0.016979
yegH	971.337	-0.407883	0.13213	-3.08698	0.00202202	0.00487281
ldcC	2210.07	-0.408073	0.166905	-2.44495	0.0144872	0.0288439
minE	5782.27	-0.408645	0.138904	-2.94193	0.00326173	0.00756937
ilvI	193.647	-0.408804	0.182259	-2.24298	0.0248981	0.0463865
dcuS	479.81	-0.409486	0.134511	-3.04425	0.00233263	0.00557212
mdh	47744.3	-0.410862	0.141961	-2.8942	0.00380125	0.00869956
nlpD	28909.3	-0.411959	0.126494	-3.25674	0.00112699	0.00285066
rfaF	2023.03	-0.412421	0.117567	-3.50798	0.000451526	0.00123504
yajG	1753.06	-0.412991	0.126493	-3.26493	0.00109493	0.00277991
ygiE	1240.73	-0.414495	0.119854	-3.45833	0.000543535	0.00146426
flgK	21521.4	-0.414548	0.139026	-2.98181	0.00286549	0.00674429
glgC	675.802	-0.415007	0.132427	-3.13385	0.0017253	0.00420803
pgtB	847.641	-0.415265	0.139994	-2.9663	0.00301404	0.00706169
ysdA	867.501	-0.415362	0.171275	-2.42511	0.0153036	0.03021
gldA	594.103	-0.416737	0.15833	-2.63208	0.00848636	0.0178622
ydcI	5824.53	-0.416995	0.112478	-3.70734	0.000209446	0.000611466
slt	2350.61	-0.418272	0.106471	-3.9285	8.54782e-05	0.000268109
cpxR	1844.52	-0.41906	0.116343	-3.60193	0.000315863	0.000889131
fadD	1515.29	-0.419489	0.127964	-3.27817	0.00104484	0.00266333
yfiQ	2383.87	-0.419606	0.107094	-3.91809	8.92526e-05	0.000279381
moeA	392.765	-0.4197	0.151016	-2.77918	0.00544961	0.0120442
yceB	3274.42	-0.42069	0.112547	-3.7379	0.000185566	0.000546912
rlpB	1386.16	-0.421067	0.117534	-3.58251	0.000340313	0.000949888
yfgL	1137.05	-0.421147	0.149314	-2.82055	0.00479408	0.0107025
cca	897.551	-0.422524	0.139769	-3.02302	0.00250262	0.00594757
STM2446	706.175	-0.425381	0.126561	-3.36108	0.000776373	0.00203136
STM4478	1046.18	-0.425669	0.128826	-3.30423	0.000952376	0.00244904
yncC	330.024	-0.426488	0.184326	-2.31377	0.0206803	0.0392375
relA	5479.58	-0.428377	0.115975	-3.69369	0.000221025	0.000642442
treF	481.214	-0.428468	0.169979	-2.52072	0.0117117	0.0238291
yigZ	747.725	-0.428983	0.159028	-2.69753	0.00698557	0.015006
secF	2415.55	-0.429811	0.173047	-2.48378	0.0129997	0.0262199
ileS	3850.87	-0.431654	0.107245	-4.02494	5.69892e-05	0.000184747
STM2804	181.275	-0.431852	0.185002	-2.33431	0.0195794	0.0374244
STM0306	548.736	-0.433989	0.165096	-2.62871	0.00857105	0.0179996
cyoE	31289	-0.434809	0.116516	-3.73174	0.000190164	0.000559398
STM4444	290.475	-0.436258	0.181786	-2.39985	0.0164019	0.0321319
ftsL	3914.74	-0.437165	0.111751	-3.91194	9.15567e-05	0.000286015
yhgE	491.209	-0.438061	0.151828	-2.88525	0.00391109	0.00892013
lpxO	4273.13	-0.438429	0.171735	-2.55293	0.010682	0.0219556
ygdP	1239.37	-0.438569	0.131903	-3.32494	0.000884379	0.00229968
rpiA	5962.93	-0.438723	0.120955	-3.62715	0.000286569	0.000812588
STM3794	479.034	-0.440721	0.160849	-2.73997	0.00614444	0.0134137
STM3121	701.762	-0.441537	0.13954	-3.16423	0.00155492	0.00383278
yajD	4118.52	-0.441596	0.114933	-3.84221	0.000121932	0.000370669
imp	12032.5	-0.44267	0.14516	-3.04954	0.00229189	0.00548046
pdxK	529.044	-0.442849	0.154787	-2.86103	0.00422269	0.00955563
hypA	187.658	-0.443069	0.175038	-2.53128	0.0113648	0.0232354
pepN	1444.94	-0.444039	0.1255	-3.53814	0.000402952	0.00110937
pspE	593.866	-0.447234	0.167059	-2.6771	0.00742622	0.0158684
argR	2893.97	-0.448037	0.114793	-3.90301	9.50043e-05	0.000295194
ftsZ	1908.87	-0.450526	0.105899	-4.25429	2.09715e-05	7.33132e-05
yecG	841.352	-0.451059	0.168599	-2.67534	0.00746535	0.0159373
rpsM	28598.3	-0.45139	0.152691	-2.95624	0.00311418	0.00725934
dsbC	2779.61	-0.452197	0.136767	-3.30634	0.000945244	0.0024361
STM1267	271.069	-0.453685	0.202668	-2.23856	0.0251845	0.0468447
pldA	3526.18	-0.453974	0.103003	-4.40738	1.04627e-05	3.83687e-05
ycaP	186.703	-0.454101	0.194026	-2.34042	0.0192621	0.0369856
STM4505	167.596	-0.454147	0.198484	-2.28808	0.0221327	0.0417542
ynaF	4618.25	-0.455737	0.142831	-3.19075	0.00141904	0.00352405
ycbG	977.758	-0.45719	0.143408	-3.18804	0.00143241	0.00355344
flgL	19267.9	-0.457483	0.150065	-3.04857	0.00229931	0.00549536
motA	11621	-0.457698	0.153584	-2.98012	0.00288135	0.00677476
xerD	2180.91	-0.457702	0.116317	-3.93494	8.3218e-05	0.00026155
ydjA	1740.14	-0.458319	0.159938	-2.86561	0.00416201	0.00943673
pepP	1229.58	-0.459301	0.132007	-3.47937	0.00050259	0.0013648
prkB	1125.35	-0.45967	0.119663	-3.84138	0.000122343	0.000371676
STM2484	850.741	-0.459971	0.140224	-3.28026	0.00103711	0.00264932
bglX	1704.14	-0.460768	0.135403	-3.40293	0.000666678	0.00176727
trxA	465.733	-0.461166	0.166623	-2.76772	0.00564508	0.0124229
trpR	280.897	-0.463448	0.171578	-2.7011	0.00691115	0.0148841
modE	328.071	-0.465501	0.150699	-3.08894	0.00200872	0.00484579
tdk	1899.88	-0.465869	0.126743	-3.6757	0.000237196	0.000683874
elaA	648.048	-0.466064	0.148527	-3.13792	0.00170152	0.00415222
zntR	1333.43	-0.466875	0.151297	-3.08582	0.00202993	0.00488933
bcsC	483.359	-0.467945	0.154073	-3.03716	0.00238817	0.00569601
pmbA	946.374	-0.468328	0.117705	-3.97881	6.92604e-05	0.000220824
cyoA	41888.2	-0.468395	0.11979	-3.91014	9.22428e-05	0.000287964
STM0363	513.692	-0.468634	0.206404	-2.27047	0.0231792	0.0435514
folD	982.036	-0.469508	0.130034	-3.61065	0.000305435	0.000864498
menG	9700.31	-0.469664	0.111988	-4.19387	2.74232e-05	9.40253e-05
galE	645.751	-0.469708	0.148914	-3.15422	0.00160928	0.00395207
tcp	6143.79	-0.470082	0.212233	-2.21494	0.0267644	0.0494286
ubiF	690.478	-0.470792	0.140028	-3.36213	0.000773443	0.00202598
STM2552	444.082	-0.471098	0.142543	-3.30496	0.000949907	0.00244541
surA	9054.21	-0.471289	0.123513	-3.81571	0.000135792	0.000407993
hns	256322	-0.471458	0.101079	-4.66427	3.09714e-06	1.23116e-05
erfK	158.909	-0.472126	0.194441	-2.42812	0.0151773	0.0300116
STM4080	242.864	-0.47259	0.169311	-2.79125	0.00525053	0.0116375
yhjU	370.823	-0.473122	0.14491	-3.26494	0.00109488	0.00277991
ycgL	564.737	-0.474247	0.167895	-2.82466	0.00473305	0.0105713
yjbD	555.548	-0.475365	0.154184	-3.0831	0.00204858	0.00493168
helD	1031.12	-0.47558	0.140535	-3.38408	0.000714174	0.00188242
STM4317	379.922	-0.476918	0.175801	-2.71283	0.00667117	0.0144547
ybjY	1431.9	-0.477753	0.128231	-3.72572	0.000194759	0.000572189
yhfA	1648.4	-0.477806	0.146756	-3.2558	0.00113075	0.00285861
rhtC	131.749	-0.478314	0.203094	-2.35514	0.0185157	0.0356853
napH	373.984	-0.478321	0.145188	-3.29449	0.000986009	0.00252573
STM1485	128.442	-0.478698	0.20609	-2.32276	0.0201919	0.0384628
orn	1685.91	-0.4789	0.129688	-3.6927	0.000221884	0.000644533
rspA	229.989	-0.478978	0.178034	-2.69037	0.00713727	0.0152862
sseA	1036.19	-0.479119	0.211875	-2.26133	0.0237386	0.0445122
yfbE	1001.37	-0.479271	0.171143	-2.80042	0.00510364	0.0113336
gor	3282.52	-0.479611	0.134655	-3.56177	0.000368363	0.0010202
yjgD	8342.24	-0.480213	0.106113	-4.52547	6.02604e-06	2.29514e-05
hha	2282.24	-0.481416	0.14364	-3.35155	0.000803607	0.00209788
ogt	438.621	-0.482189	0.147744	-3.26368	0.00109975	0.00278784
kdtB	693.759	-0.482441	0.134259	-3.59335	0.000326454	0.000916165
dadX	4546.69	-0.483364	0.159862	-3.02363	0.00249759	0.00594169
STM2532	3195.46	-0.483867	0.127288	-3.80135	0.000143911	0.000431268
flgD	4390.11	-0.486042	0.113476	-4.28321	1.84216e-05	6.49374e-05
pgpB	369.647	-0.486072	0.180905	-2.68689	0.00721203	0.0154249
srlR	1368.22	-0.48621	0.15831	-3.07126	0.00213157	0.00512349
yidH	534.186	-0.486483	0.141068	-3.44857	0.000563555	0.00151163
yajR	681.267	-0.486569	0.13214	-3.68223	0.000231203	0.000667426
minD	9808.38	-0.487739	0.11559	-4.21958	2.4476e-05	8.45453e-05
yljA	6152.02	-0.48821	0.129417	-3.77239	0.000161689	0.000482054
STM3911	355.888	-0.488269	0.171708	-2.8436	0.00446067	0.0100354
pmrF	730.019	-0.488962	0.194251	-2.51716	0.0118305	0.0240498
yieP	1597.67	-0.489899	0.141911	-3.45215	0.00055614	0.00149561
tolB	43653.9	-0.490269	0.149853	-3.27166	0.00106917	0.00271775
ycfR	155.734	-0.490551	0.202252	-2.42544	0.0152897	0.0301954
yjbC	2202.99	-0.491738	0.12554	-3.917	8.96583e-05	0.000280462
tgt	8259.15	-0.492083	0.127625	-3.85569	0.000115403	0.000352438
fruR	3297.12	-0.492194	0.133541	-3.68573	0.000228051	0.000659556
malK	16966.1	-0.492703	0.107423	-4.58655	4.50629e-06	1.75228e-05
ydcG	1782.83	-0.493	0.118628	-4.15583	3.24106e-05	0.000109953
pflB	5322.45	-0.493721	0.187526	-2.63282	0.00846804	0.0178468
phsA	1273.04	-0.493825	0.1925	-2.56533	0.0103079	0.0212431
nifJ	415.999	-0.494224	0.173931	-2.84149	0.00449028	0.0100971
ygfE	3755.5	-0.494773	0.178077	-2.77842	0.00546233	0.0120666
tig	67142.2	-0.495168	0.134259	-3.68816	0.000225884	0.000654106
gsp	2315.41	-0.496136	0.124972	-3.96997	7.18821e-05	0.000228242
dps	5497.37	-0.49615	0.141639	-3.50293	0.000460172	0.0012564
yniB	743.734	-0.496252	0.128681	-3.85645	0.000115044	0.000351574
yhjL	1403.1	-0.497391	0.109881	-4.52662	5.99357e-06	2.28465e-05
yeiG	1211.93	-0.497534	0.117818	-4.2229	2.41176e-05	8.34315e-05
STM3129	142.746	-0.497593	0.214521	-2.31956	0.0203648	0.0387182
yrfE	1880.61	-0.497806	0.148286	-3.35707	0.000787726	0.00205874
ubiH	281.528	-0.498046	0.174237	-2.85844	0.00425733	0.00962933
kdgK	1372.7	-0.498535	0.184215	-2.70627	0.00680444	0.0146837
dcuA	224.222	-0.499043	0.185524	-2.68991	0.00714717	0.0152932
hupB	33345.6	-0.500116	0.143169	-3.49318	0.000477306	0.00130095
rbsR	1099.99	-0.50087	0.139618	-3.58742	0.000333967	0.000934319
yebK	1329.22	-0.500952	0.175658	-2.85186	0.00434647	0.00979751
ftsX	942.434	-0.501399	0.134119	-3.73848	0.000185139	0.000546001
galK	489.251	-0.502262	0.146813	-3.42109	0.00062371	0.00166001
STM2494	1186	-0.502337	0.140257	-3.58154	0.000341579	0.000952847
celD	243.554	-0.504247	0.185032	-2.72519	0.00642646	0.0139702
bax	1985.78	-0.50518	0.173033	-2.91957	0.00350517	0.00808978
yneI	106.178	-0.505213	0.220273	-2.29358	0.0218149	0.0412553
melR	1438.07	-0.505506	0.146105	-3.45988	0.000540408	0.00145838
yihW	846.822	-0.506278	0.14712	-3.44126	0.000579019	0.00155085
sodA	23259.3	-0.507531	0.101423	-5.0041	5.61246e-07	2.47728e-06
STM1328	419.221	-0.507558	0.146742	-3.45885	0.000542495	0.00146316
yeaG	805.203	-0.507808	0.142357	-3.56715	0.000360885	0.00100128
pfkB	423.9	-0.507866	0.151005	-3.36323	0.000770363	0.00202019
fabG	2979.52	-0.508207	0.127378	-3.98977	6.61369e-05	0.000211739
yrfF	8224.54	-0.508704	0.163412	-3.11301	0.00185193	0.00449796
potD	1720.55	-0.509461	0.175113	-2.90932	0.00362211	0.00832242
yidG	269.444	-0.509737	0.197186	-2.58506	0.00973616	0.0201814
yhhN	353.213	-0.50975	0.151582	-3.36286	0.000771401	0.00202177
slyB	1660.33	-0.509813	0.202038	-2.52335	0.0116244	0.0236884
flgM	5728.36	-0.510216	0.154176	-3.30931	0.000935278	0.00241444
hisQ	697.26	-0.51071	0.162617	-3.14057	0.00168622	0.00412137
ybjT	307.836	-0.510917	0.177507	-2.8783	0.00399828	0.00910556
menE	444.317	-0.511075	0.143271	-3.5672	0.000360817	0.00100128
ttrR	160.246	-0.51114	0.203075	-2.517	0.0118357	0.0240499
sfsA	489.23	-0.511532	0.14449	-3.54026	0.000399726	0.00110246
yohL	305.853	-0.513331	0.206093	-2.49077	0.0127467	0.0257432
yhjS	744.747	-0.51551	0.135634	-3.80073	0.000144269	0.000432061
rpmI	139495	-0.515644	0.176774	-2.91697	0.00353454	0.00814138
ybhB	184.156	-0.51592	0.189151	-2.72756	0.00638041	0.0138942
fadL	5167.58	-0.516025	0.116469	-4.43057	9.39844e-06	3.46577e-05
murD	2594.65	-0.516521	0.10342	-4.9944	5.90191e-07	2.59516e-06
glk	1296.44	-0.517002	0.133713	-3.86651	0.000110402	0.00033828
STM2275	132.271	-0.5176	0.230004	-2.25039	0.0244239	0.0456496
ybaJ	3075.4	-0.517971	0.118272	-4.37949	1.18957e-05	4.31801e-05
glpA	1976.01	-0.518424	0.18264	-2.8385	0.00453257	0.0101775
STM3783	2007.03	-0.518649	0.150222	-3.45254	0.00055533	0.0014943
STM2955	829.003	-0.518845	0.126639	-4.09704	4.18469e-05	0.00013906
yafV	937.599	-0.518869	0.15042	-3.44946	0.000561705	0.00150883
yoaG	142.652	-0.519556	0.220121	-2.36032	0.0182591	0.035308
yicN	1336.85	-0.519635	0.143455	-3.62229	0.000292002	0.000827489
ubiE	1900.93	-0.520021	0.107096	-4.85565	1.19991e-06	5.01023e-06
tesA	1483.59	-0.520243	0.122321	-4.2531	2.10832e-05	7.36484e-05
talB	26285.8	-0.520891	0.126795	-4.10812	3.98887e-05	0.000133221
gltL	2600.81	-0.520948	0.164802	-3.16105	0.001572	0.00386871
sitD	599.105	-0.522295	0.173002	-3.01902	0.00253596	0.00601756
nfo	414.237	-0.523153	0.154691	-3.38192	0.000719798	0.00189509
ugpB	1828.88	-0.523561	0.163358	-3.20499	0.00135068	0.00336509
yheR	1493.19	-0.524238	0.15421	-3.3995	0.000675085	0.00178751
ybbL	251.673	-0.52455	0.163387	-3.21047	0.00132517	0.00330863
ycgM	535.292	-0.524911	0.144552	-3.63129	0.000282006	0.000800522
dapE	1180.84	-0.526374	0.114897	-4.58128	4.62145e-06	1.79105e-05
astA	276.475	-0.526613	0.206121	-2.55488	0.0106225	0.0218528
STM3834	603.919	-0.526862	0.164648	-3.19992	0.00137465	0.00341747
gcvH	2572.83	-0.527046	0.129755	-4.06186	4.86842e-05	0.000159834
yhhX	1294.89	-0.527789	0.125221	-4.21485	2.49943e-05	8.6207e-05
ydhF	456.803	-0.528116	0.153859	-3.43248	0.000598092	0.00159549
dapF	6421.36	-0.529343	0.120776	-4.38286	1.17133e-05	4.2618e-05
sseI	455.605	-0.529737	0.18292	-2.896	0.00377955	0.00865844
siiF	293.511	-0.530965	0.170052	-3.12236	0.00179408	0.00436431
yjgN	90.7159	-0.531666	0.231358	-2.29803	0.0215603	0.0408071
STM2912	148.466	-0.532384	0.216474	-2.45934	0.0139192	0.0278805
yecD	715.523	-0.532589	0.132788	-4.01084	6.05044e-05	0.000194781
cyoD	12877.1	-0.532839	0.134249	-3.96905	7.21594e-05	0.000228965
yajF	918.85	-0.534257	0.137542	-3.88432	0.000102618	0.000316942
himD	2313.18	-0.534436	0.10621	-5.03189	4.85675e-07	2.16016e-06
STM1324	1004.04	-0.536933	0.150543	-3.56665	0.000361572	0.00100199
yebR	2248.13	-0.5379	0.14523	-3.70379	0.000212405	0.000619326
truB	1123	-0.537943	0.140149	-3.83837	0.000123855	0.000376024
ytfK	10897.8	-0.538018	0.134043	-4.01378	5.9753e-05	0.00019263
stpA	1676.14	-0.538335	0.170937	-3.14932	0.00163652	0.00401472
kefC	285.141	-0.538391	0.167168	-3.22067	0.00127894	0.00320875
ptsA	549.066	-0.538785	0.195884	-2.75052	0.00595002	0.013026
polA	5071.75	-0.54004	0.134163	-4.02526	5.69128e-05	0.000184628
ftsE	1754.74	-0.540855	0.113557	-4.76283	1.90895e-06	7.74769e-06
yfbS	294.195	-0.541337	0.185286	-2.92163	0.00348208	0.0080445
oppB	1753.59	-0.541478	0.163403	-3.31376	0.0009205	0.00237762
STM3262	2118.67	-0.541807	0.213502	-2.53771	0.011158	0.0228227
pspC	608.935	-0.542101	0.128361	-4.22324	2.40816e-05	8.33691e-05
STM1675	574.021	-0.545765	0.15227	-3.5842	0.000338117	0.000944326
yeeZ	1589.47	-0.545998	0.120669	-4.52477	6.04624e-06	2.30094e-05
galM	1729.31	-0.546721	0.130447	-4.19114	2.77562e-05	9.50968e-05
STM4518	443.486	-0.54755	0.187953	-2.91323	0.00357713	0.00822313
lysR	131.272	-0.547606	0.207791	-2.63537	0.00840466	0.0177304
STM3127	93.6302	-0.54762	0.228296	-2.39873	0.016452	0.0322165
STM4427	203.406	-0.547763	0.203066	-2.69746	0.00698706	0.015006
ybaO	925.635	-0.547817	0.121961	-4.49173	7.06473e-06	2.65586e-05
mutS	949.291	-0.549811	0.126036	-4.36235	1.28671e-05	4.63797e-05
lasT	372.798	-0.550361	0.193391	-2.84584	0.00442938	0.00996987
cyoC	8731.03	-0.550594	0.121889	-4.51717	6.26715e-06	2.37916e-05
mtgA	457.289	-0.550668	0.199815	-2.75589	0.00585322	0.0128444
solA	2061.74	-0.552091	0.11169	-4.94309	7.68944e-07	3.31826e-06
yiaF	4639.11	-0.553054	0.107708	-5.13477	2.82493e-07	1.29112e-06
sdhD	1584.85	-0.553254	0.119921	-4.61347	3.96006e-06	1.55158e-05
cigR	847.342	-0.554652	0.15129	-3.66616	0.00024622	0.000707254
galU	3617.06	-0.555464	0.152468	-3.64316	0.000269313	0.00076788
yfcF	841.693	-0.55635	0.139055	-4.00095	6.30885e-05	0.000202398
kefB	3652.8	-0.556398	0.135093	-4.11864	3.8112e-05	0.000127655
ycgO	1654.22	-0.55685	0.142515	-3.9073	9.33318e-05	0.000290777
srfA	1419.04	-0.557664	0.137799	-4.04693	5.18934e-05	0.000169292
malG	5415.62	-0.558618	0.110388	-5.06048	4.18208e-07	1.86905e-06
ptsJ	130.292	-0.560108	0.212667	-2.63373	0.0084453	0.0178081
pefA	229.108	-0.561971	0.227033	-2.47529	0.013313	0.0267818
mipA	8034.6	-0.564294	0.127329	-4.43177	9.34646e-06	3.44934e-05
sdiA	3393.07	-0.56467	0.155167	-3.63911	0.000273582	0.000779574
yhjO	728.873	-0.564745	0.161731	-3.49187	0.000479647	0.00130657
invH	319.652	-0.565332	0.205578	-2.74996	0.00596023	0.0130422
napC	175.53	-0.565604	0.190691	-2.96607	0.00301631	0.00706343
STM3775	1785.65	-0.565889	0.120899	-4.68066	2.85951e-06	1.14159e-05
ptsP	4018.81	-0.566071	0.113058	-5.0069	5.5314e-07	2.44383e-06
nadC	476.527	-0.566272	0.155098	-3.65107	0.000261152	0.00074783
metC	226.067	-0.56637	0.176186	-3.21462	0.00130619	0.00326829
oxyR	2835.87	-0.567953	0.107331	-5.29158	1.21262e-07	5.81731e-07
ychK	2346.4	-0.568696	0.129813	-4.38087	1.18205e-05	4.29406e-05
ydfG	1207.59	-0.56954	0.12018	-4.73907	2.14703e-06	8.65341e-06
rfbJ	2776.38	-0.570221	0.181496	-3.14179	0.00167918	0.0041085
yicL	580.285	-0.571437	0.156037	-3.6622	0.000250062	0.000717403
yfbU	3029.23	-0.57152	0.132415	-4.31611	1.588e-05	5.65801e-05
flgE	3707.33	-0.572592	0.142013	-4.03196	5.53134e-05	0.000179817
nadA	384.426	-0.573493	0.166865	-3.43687	0.000588483	0.00157256
folB	560.82	-0.574607	0.15758	-3.64644	0.000265897	0.000760011
trpC	155.478	-0.576383	0.215789	-2.67104	0.00756157	0.0161279
ftsK	6905.7	-0.577773	0.117556	-4.91487	8.88429e-07	3.79505e-06
STM3084	3880.33	-0.577919	0.131796	-4.38496	1.16006e-05	4.22876e-05
yggL	8003.87	-0.577953	0.146578	-3.94296	8.0481e-05	0.000253635
acpS	600.266	-0.578178	0.160631	-3.59942	0.000318932	0.000897227
STM2148	1897.48	-0.580789	0.129742	-4.47649	7.58797e-06	2.83419e-05
ilvA	754.256	-0.581713	0.154987	-3.7533	0.000174523	0.000517323
osmC	212.89	-0.581795	0.199632	-2.91433	0.00356448	0.0082022
bioH	590.52	-0.582159	0.152317	-3.82203	0.000132356	0.000398443
cyoB	16441.7	-0.582972	0.106357	-5.48126	4.223e-08	2.13172e-07
flgA	1142.06	-0.58427	0.167401	-3.49024	0.00048259	0.00131304
yieE	904.331	-0.584592	0.128457	-4.55088	5.34213e-06	2.0532e-05
ycaR	71.7774	-0.585051	0.260179	-2.24865	0.0245351	0.0458046
proC	1816.89	-0.586167	0.152933	-3.83282	0.00012668	0.000383346
yrbB	968.17	-0.588627	0.123547	-4.7644	1.89417e-06	7.70119e-06
ydfJ	145.13	-0.589353	0.216493	-2.72227	0.00648345	0.0140809
hemB	1000.82	-0.590391	0.12083	-4.88611	1.02845e-06	4.35309e-06
STM0289	101.582	-0.590894	0.262694	-2.24936	0.0244894	0.0457537
yedI	589.918	-0.59183	0.136518	-4.33518	1.45644e-05	5.22135e-05
yidF	1000.66	-0.593796	0.144992	-4.09536	4.21507e-05	0.000139969
cstA	18883.4	-0.594678	0.134959	-4.40637	1.05115e-05	3.85173e-05
STM0343	399.613	-0.595303	0.15241	-3.90592	9.38669e-05	0.000292051
ynhG	1006.93	-0.595751	0.146767	-4.05916	4.92492e-05	0.000161461
ompW	489.612	-0.595873	0.173564	-3.43316	0.000596595	0.00159241
tufA	88771.3	-0.596058	0.138513	-4.30327	1.68297e-05	5.96887e-05
yhjD	369.905	-0.597151	0.199696	-2.9903	0.00278708	0.00656974
uspB	552.113	-0.597192	0.25936	-2.30256	0.0213037	0.040338
galR	1192.66	-0.598089	0.15128	-3.95353	7.70062e-05	0.00024318
flgC	853.863	-0.599312	0.13511	-4.43575	9.1754e-06	3.39161e-05
dgoR	909.868	-0.600582	0.131345	-4.57255	4.81828e-06	1.86111e-05
rbsA	279.363	-0.602203	0.193099	-3.11862	0.001817	0.00441775
srfC	962.395	-0.60246	0.139361	-4.32301	1.53912e-05	5.49229e-05
leuB	66.5897	-0.602482	0.258473	-2.33093	0.0197572	0.0377176
STM0201	245.097	-0.602971	0.1699	-3.54898	0.00038672	0.00106785
STM3860	650.841	-0.603069	0.180707	-3.33728	0.000846041	0.00220617
STM3025	97.7657	-0.603163	0.239569	-2.5177	0.0118125	0.0240238
ybaZ	1302.53	-0.603922	0.15592	-3.87327	0.000107384	0.000329935
STM0257	325.676	-0.605352	0.192822	-3.13944	0.00169273	0.00413511
STM2449	394.64	-0.605511	0.142386	-4.25259	2.1131e-05	7.37042e-05
ybhK	309.269	-0.605774	0.150843	-4.01592	5.92141e-05	0.000191158
udhA	3461.48	-0.606426	0.106803	-5.67797	1.36305e-08	7.32701e-08
STM3845	618.844	-0.60753	0.207648	-2.92577	0.0034361	0.00795016
ygaP	249.967	-0.609229	0.176451	-3.45268	0.00055505	0.0014943
frwB	340.218	-0.609933	0.16679	-3.65688	0.000255302	0.000731981
ybeL	2030.08	-0.610019	0.175441	-3.47705	0.000506959	0.00137451
STM1047	95.1437	-0.610232	0.231921	-2.63121	0.00850816	0.0178999
mviM	834.641	-0.610507	0.146065	-4.1797	2.91896e-05	9.98601e-05
sfcA	1686.32	-0.610544	0.12351	-4.94329	7.68165e-07	3.31798e-06
ybgL	444.717	-0.611858	0.176254	-3.47145	0.000517662	0.00139944
rpsD	98579.8	-0.61201	0.165981	-3.68722	0.000226715	0.000656101
zwf	5686.14	-0.61317	0.159787	-3.83742	0.000124332	0.000377224
ybjP	1216.7	-0.614556	0.148007	-4.1522	3.29298e-05	0.000111423
STM1060	114.198	-0.617244	0.251363	-2.45559	0.0140655	0.0280947
yhfL	607.419	-0.618308	0.161333	-3.83249	0.000126854	0.000383371
STM3117	106.651	-0.619446	0.257412	-2.40644	0.016109	0.0316383
STM1562	417.309	-0.621143	0.187119	-3.31951	0.000901766	0.00233704
STM3781	688.825	-0.621236	0.208622	-2.97781	0.00290319	0.00682265
agaR	981.345	-0.622812	0.142584	-4.36803	1.25373e-05	4.53672e-05
yfcH	228.192	-0.623063	0.174069	-3.5794	0.000344381	0.000960086
ydgJ	2502.37	-0.623322	0.118546	-5.25807	1.45573e-07	6.90505e-07
malE	72698.6	-0.623426	0.125258	-4.97715	6.45289e-07	2.82139e-06
rimJ	3375.13	-0.62353	0.125702	-4.96038	7.03568e-07	3.05891e-06
ydfI	143.418	-0.624751	0.196812	-3.17436	0.00150168	0.00370745
yehR	194.304	-0.625276	0.183154	-3.41394	0.000640308	0.00170028
yrbC	2635.74	-0.626384	0.113942	-5.49737	3.855e-08	1.95233e-07
STM0918	524.76	-0.626456	0.139866	-4.47898	7.50005e-06	2.80813e-05
srfB	2097.71	-0.626593	0.121951	-5.13808	2.77562e-07	1.27109e-06
torR	1065.24	-0.626938	0.266007	-2.35684	0.018431	0.0355795
thrC	1313.95	-0.627167	0.1232	-5.09064	3.56866e-07	1.60417e-06
pspF	172.396	-0.628091	0.219341	-2.86354	0.00418936	0.00948948
dedD	1370.94	-0.631274	0.134126	-4.70659	2.51898e-06	1.01174e-05
yraO	3167.4	-0.632844	0.119782	-5.28328	1.26889e-07	6.07472e-07
ansB	26773.4	-0.633082	0.164434	-3.85007	0.000118085	0.000359683
dacC	962.842	-0.6347	0.14095	-4.50302	6.6996e-06	2.53296e-05
phnV	100.92	-0.634908	0.258445	-2.45665	0.0140241	0.0280421
yacC	1922.67	-0.635836	0.12446	-5.10877	3.24257e-07	1.47041e-06
ylbA	908.194	-0.635914	0.145253	-4.37798	1.19785e-05	4.34465e-05
ccmF	201.339	-0.636657	0.19451	-3.27313	0.00106364	0.00270546
STM4097	196.565	-0.639999	0.188369	-3.39758	0.000679838	0.00179702
ghmA	4346.26	-0.640247	0.129388	-4.94828	7.48703e-07	3.24601e-06
STM2478	113.005	-0.640911	0.225687	-2.83982	0.00451389	0.0101404
rpsK	16989.1	-0.641146	0.173664	-3.69188	0.000222602	0.000646214
glpD	26891.4	-0.64129	0.111869	-5.73253	9.89462e-09	5.39379e-08
STM3141	66.496	-0.641473	0.285658	-2.2456	0.0247295	0.0461279
STM1078	114.442	-0.644027	0.214225	-3.00631	0.00264435	0.00625556
napG	93.3906	-0.644626	0.241208	-2.6725	0.00752891	0.0160656
glpK	34793.9	-0.645235	0.10465	-6.16565	7.01924e-10	4.43963e-09
ybaY	572.767	-0.647354	0.16104	-4.01983	5.82397e-05	0.000188537
napA	691.994	-0.64745	0.149588	-4.32821	1.5033e-05	5.37272e-05
STM2963	5251.11	-0.647485	0.120766	-5.36151	8.25308e-08	4.02587e-07
glnA	856.648	-0.647891	0.134641	-4.81199	1.49435e-06	6.16202e-06
ompR	2608.59	-0.648344	0.107988	-6.00383	1.92712e-09	1.15205e-08
pduF	81.7612	-0.649079	0.240315	-2.70095	0.00691424	0.0148841
icdA	44548.6	-0.649981	0.134551	-4.83074	1.36024e-06	5.62906e-06
gltA	30883.6	-0.651305	0.153848	-4.23344	2.30145e-05	8.00331e-05
ynfB	2835.89	-0.652403	0.107729	-6.05599	1.39555e-09	8.51834e-09
STM4008	68.0596	-0.652668	0.290797	-2.24442	0.0248056	0.046246
ytfN	7184.16	-0.653092	0.127799	-5.11029	3.21661e-07	1.46006e-06
lldP	11518.3	-0.653749	0.148945	-4.3892	1.13767e-05	4.15238e-05
sseC	171.681	-0.654015	0.211106	-3.09804	0.00194804	0.0047141
mobA	1704.62	-0.654307	0.162464	-4.02738	5.6401e-05	0.000183096
STM1288	726.523	-0.657375	0.139698	-4.70568	2.53024e-06	1.01538e-05
ychN	519.607	-0.657731	0.14366	-4.57838	4.68592e-06	1.81301e-05
hemD	1927.35	-0.658573	0.116912	-5.63307	1.7703e-08	9.39742e-08
STM3681	119.829	-0.658897	0.255853	-2.5753	0.0100153	0.0207139
arcA	5754.48	-0.65913	0.107897	-6.1089	1.00318e-09	6.25507e-09
ydgC	60.835	-0.659521	0.279295	-2.36138	0.0182072	0.0352518
ydhE	158.064	-0.659654	0.210889	-3.12796	0.00176022	0.00428644
ybeD	880.894	-0.660035	0.153011	-4.31364	1.6059e-05	5.71738e-05
ybiK	1910.87	-0.661037	0.147633	-4.47756	7.55011e-06	2.82232e-05
emtA	779.067	-0.661201	0.14703	-4.49705	6.89042e-06	2.59664e-05
cysQ	960.481	-0.66296	0.156218	-4.24382	2.19746e-05	7.65103e-05
yraP	1016.12	-0.663327	0.123671	-5.36363	8.15654e-08	3.98717e-07
hemC	1455.2	-0.663737	0.128923	-5.14833	2.62822e-07	1.20596e-06
glxK	67.834	-0.66384	0.28422	-2.33565	0.0195094	0.0373676
ltaA	555.737	-0.663981	0.163535	-4.06016	4.90384e-05	0.000160883
traG	1318.15	-0.664879	0.130847	-5.08133	3.74793e-07	1.6815e-06
dsbG	1478.57	-0.665369	0.156789	-4.24371	2.1985e-05	7.65103e-05
lpdA	36540.1	-0.666368	0.119336	-5.58397	2.35088e-08	1.23228e-07
ptsI	26891	-0.666863	0.104229	-6.39807	1.57349e-10	1.09437e-09
hfq	24027.1	-0.669083	0.128462	-5.2084	1.90474e-07	8.88942e-07
sdhC	12641.8	-0.66919	0.139893	-4.7836	1.72184e-06	7.06242e-06
xapR	77.2205	-0.670031	0.257293	-2.60416	0.00921004	0.0192111
STM4276	110.905	-0.67177	0.221306	-3.03548	0.00240153	0.00572198
eutK	146.328	-0.673047	0.231453	-2.90793	0.00363835	0.00835559
pspD	208.236	-0.673053	0.179713	-3.74516	0.000180278	0.00053268
yafJ	1627.62	-0.67382	0.116297	-5.79394	6.87549e-09	3.83358e-08
ybeQ	132.303	-0.673822	0.245891	-2.74032	0.00613786	0.0134056
ytfB	2115.45	-0.674708	0.128628	-5.24544	1.55913e-07	7.3654e-07
napB	93.5726	-0.675924	0.245539	-2.75281	0.00590861	0.0129537
yliA	1876.03	-0.67694	0.157792	-4.29007	1.78617e-05	6.31077e-05
ilvD	994.867	-0.677371	0.149322	-4.53631	5.72471e-06	2.18936e-05
STM1081	184.868	-0.678044	0.183166	-3.70179	0.00021408	0.000623427
ppk	3561.48	-0.678858	0.122642	-5.53528	3.10724e-08	1.60339e-07
ydiK	655.707	-0.679408	0.129612	-5.24187	1.58957e-07	7.50155e-07
STM0291	542.976	-0.681296	0.136216	-5.00157	5.68665e-07	2.50526e-06
STM3566	131.464	-0.68199	0.253509	-2.6902	0.00714093	0.0152869
rplT	25635.2	-0.682014	0.114746	-5.94366	2.78731e-09	1.64091e-08
crl	4190.25	-0.682785	0.147938	-4.61533	3.92464e-06	1.5403e-05
STM2950	294.416	-0.683447	0.168759	-4.04984	5.12525e-05	0.000167437
yciI	380.441	-0.684236	0.168751	-4.05471	5.0197e-05	0.000164336
traM	257.925	-0.684667	0.164412	-4.16433	3.12272e-05	0.000106253
proP	868.879	-0.68524	0.149364	-4.58772	4.4811e-06	1.74394e-05
yadH	208.63	-0.685271	0.176742	-3.87725	0.000105646	0.000325425
rpoA	83435.7	-0.685573	0.164429	-4.16943	3.05366e-05	0.000104161
rbsC	472.81	-0.685737	0.144502	-4.74551	2.07981e-06	8.39706e-06
gutQ	440.319	-0.686551	0.185533	-3.70042	0.00021524	0.00062641
invA	83.5241	-0.68727	0.260604	-2.63721	0.008359	0.0176502
leuD	78.8054	-0.687557	0.281178	-2.44528	0.0144741	0.0288301
STM1627	224.319	-0.687608	0.214767	-3.20164	0.00136646	0.00339892
safD	119.584	-0.687889	0.22929	-3.00008	0.00269905	0.00637521
mdoB	5311.09	-0.689466	0.113526	-6.07318	1.25401e-09	7.7051e-09
acnB	8553.96	-0.692813	0.140815	-4.92002	8.65357e-07	3.70331e-06
STM0081	355.165	-0.693129	0.214197	-3.23594	0.00121244	0.00304685
STM3754	463.156	-0.693556	0.163994	-4.22917	2.3456e-05	8.13245e-05
rfbF	4074.42	-0.694048	0.175375	-3.9575	7.5738e-05	0.000239501
STM0353	108.354	-0.694129	0.256813	-2.70285	0.00687473	0.0148128
yohD	54.2861	-0.694503	0.283883	-2.44644	0.0144274	0.0287619
STM4186	700.336	-0.694579	0.170443	-4.07513	4.59884e-05	0.000151952
hupA	154464	-0.694965	0.109011	-6.37517	1.8276e-10	1.25977e-09
yiiM	569.679	-0.695191	0.153681	-4.52359	6.07994e-06	2.30998e-05
rpsB	30711.9	-0.696908	0.129123	-5.39723	6.7679e-08	3.33648e-07
STM4057	765.307	-0.697174	0.15902	-4.3842	1.16411e-05	4.23885e-05
yhhK	565.299	-0.697872	0.137023	-5.09312	3.52217e-07	1.58635e-06
STM4435	71.7925	-0.698974	0.264557	-2.64206	0.00824044	0.0174316
pal	14927.1	-0.699556	0.112548	-6.2156	5.11277e-10	3.30797e-09
STM3679	206.658	-0.700135	0.189754	-3.68969	0.000224524	0.000650571
STM2573	194.892	-0.700512	0.188367	-3.71888	0.000200111	0.000585689
rplR	8303.95	-0.70109	0.247868	-2.82848	0.00467699	0.0104663
STM1933	59.5335	-0.701725	0.277832	-2.52571	0.0115463	0.0235444
pepA	2065.45	-0.702311	0.12224	-5.74533	9.17441e-09	5.04266e-08
tehB	2503.95	-0.702867	0.135436	-5.18965	2.10695e-07	9.78391e-07
STM4310	83.3503	-0.704984	0.245744	-2.86878	0.00412061	0.00935202
ycgB	664.701	-0.705642	0.139034	-5.07533	3.86815e-07	1.73375e-06
idnT	84.6953	-0.705773	0.26043	-2.71003	0.00672774	0.0145501
yedD	688.391	-0.708337	0.168741	-4.19778	2.69542e-05	9.256e-05
yiaH	171.467	-0.708457	0.200277	-3.53739	0.00040411	0.0011119
STM3120	245.723	-0.708575	0.168798	-4.19777	2.69559e-05	9.256e-05
yaiU	283.677	-0.709047	0.182687	-3.88122	0.000103934	0.000320792
yciK	4985.24	-0.710099	0.123444	-5.7524	8.79869e-09	4.8534e-08
argH	1470.16	-0.711503	0.247808	-2.87118	0.00408941	0.00930395
STM1001	306.022	-0.712269	0.17886	-3.98227	6.82593e-05	0.000217932
STM0898	1652.54	-0.713392	0.135376	-5.2697	1.36646e-07	6.50822e-07
fabB	5168.12	-0.715808	0.15255	-4.69228	2.70172e-06	1.08304e-05
ompX	22054.9	-0.7166	0.128655	-5.56995	2.54815e-08	1.32819e-07
STM1854	386.431	-0.717977	0.187336	-3.83257	0.000126811	0.000383371
artJ	334.021	-0.718123	0.179179	-4.00785	6.12736e-05	0.000197121
thiJ	177.862	-0.718475	0.220999	-3.25103	0.00114987	0.00289904
glpQ	52113.9	-0.719432	0.119577	-6.01647	1.78261e-09	1.0698e-08
ccmH	402.764	-0.719805	0.148139	-4.85899	1.17986e-06	4.93988e-06
hutH	890.354	-0.721592	0.21449	-3.36422	0.000767597	0.00201407
PSLT106	642.152	-0.722304	0.141985	-5.0872	3.63386e-07	1.63189e-06
pepT	1517.23	-0.724827	0.125269	-5.78615	7.20172e-09	4.00105e-08
marC	325.057	-0.726131	0.180849	-4.01512	5.94167e-05	0.000191679
yjgF	2322.53	-0.726527	0.133013	-5.46207	4.70617e-08	2.36276e-07
malM	17357	-0.72663	0.109128	-6.65854	2.76562e-11	2.11711e-10
STM4419	197.017	-0.727481	0.187467	-3.88057	0.000104211	0.00032122
yhbT	1122.53	-0.730734	0.146665	-4.98232	6.28251e-07	2.74949e-06
yieF	1366.68	-0.731052	0.160065	-4.56723	4.94203e-06	1.90574e-05
aroP	585.339	-0.73109	0.164806	-4.43608	9.16133e-06	3.38911e-05
ampD	548.338	-0.731584	0.16852	-4.34122	1.41693e-05	5.09547e-05
gcvT	5484.64	-0.731897	0.11304	-6.47466	9.50237e-11	6.8556e-10
ydgH	1943.78	-0.732038	0.142521	-5.13637	2.80101e-07	1.28145e-06
ppiB	10550.2	-0.732196	0.12154	-6.0243	1.69846e-09	1.02593e-08
aroA	1333.12	-0.732673	0.209867	-3.49113	0.000480974	0.00130941
STM0893	3433.98	-0.733038	0.122015	-6.00775	1.88115e-09	1.12602e-08
cueR	705.351	-0.7335	0.174607	-4.20087	2.65891e-05	9.14356e-05
cbiC	58.9852	-0.734228	0.295923	-2.48115	0.0130959	0.0264024
mobB	1868.35	-0.734676	0.114663	-6.40728	1.48142e-10	1.03969e-09
rspB	127.837	-0.73496	0.240666	-3.05385	0.00225922	0.00541069
STM2400	159.655	-0.735081	0.221788	-3.31434	0.000918591	0.00237401
yceP	3263.52	-0.735457	0.153547	-4.7898	1.66951e-06	6.85993e-06
dcp	650.902	-0.735525	0.13946	-5.27408	1.33421e-07	6.36978e-07
grxC	5913.89	-0.735744	0.107766	-6.82725	8.65572e-12	6.91117e-11
STM1934	757.928	-0.736418	0.211843	-3.47625	0.000508479	0.00137782
lspA	234.141	-0.738223	0.181079	-4.0768	4.56596e-05	0.00015108
fxsA	1436.52	-0.738407	0.272771	-2.70706	0.00678821	0.0146672
hisJ	2326.09	-0.73859	0.121266	-6.09068	1.12432e-09	6.96361e-09
STM4015	112.292	-0.739782	0.224276	-3.29854	0.000971898	0.00249372
STM1673	390.528	-0.740149	0.171061	-4.32681	1.51285e-05	5.4027e-05
ampH	257.035	-0.740198	0.159362	-4.64477	3.40456e-06	1.34759e-05
yhaH	233.068	-0.740769	0.172043	-4.30572	1.6644e-05	5.91661e-05
STM3533	1891.98	-0.740847	0.12886	-5.74924	8.9644e-09	4.93894e-08
rthB	139.602	-0.741152	0.214296	-3.45854	0.000543113	0.00146398
rpoE	3432.71	-0.741248	0.112685	-6.57803	4.76725e-11	3.59014e-10
yibF	848.707	-0.741366	0.204167	-3.63117	0.000282141	0.000800522
yjeS	445.211	-0.74149	0.138071	-5.37037	7.85746e-08	3.84502e-07
rpmF	441.167	-0.741559	0.197344	-3.7577	0.000171485	0.000509625
ybgK	472.131	-0.741907	0.189861	-3.90764	9.3202e-05	0.000290567
STM4490	3385.9	-0.742805	0.116545	-6.37354	1.84709e-10	1.27131e-09
gltK	1376.73	-0.742866	0.156079	-4.75954	1.94033e-06	7.85444e-06
malF	8256.69	-0.74312	0.117543	-6.32212	2.58007e-10	1.74221e-09
sohB	1222.07	-0.744851	0.14935	-4.9873	6.12302e-07	2.68222e-06
STM0926	67.0533	-0.745581	0.293476	-2.54052	0.0110688	0.0226603
invG	44.085	-0.745862	0.310059	-2.40555	0.0161483	0.0316886
pheT	3784.63	-0.746162	0.145879	-5.11493	3.13851e-07	1.42741e-06
sipA	214.223	-0.74834	0.235231	-3.1813	0.00146615	0.00362939
ygiF	1207.23	-0.748411	0.136182	-5.49566	3.89248e-08	1.96916e-07
ytfM	1349.65	-0.74915	0.146731	-5.10559	3.2976e-07	1.49245e-06
napD	130.277	-0.750032	0.225077	-3.33233	0.000861216	0.00224448
rhuM	852.543	-0.750511	0.126173	-5.94829	2.70955e-09	1.59715e-08
yfbT	1037.67	-0.750558	0.123499	-6.07743	1.22124e-09	7.5237e-09
STM3251	1078.98	-0.750932	0.128685	-5.83544	5.36484e-09	3.03877e-08
STM3601	1023.01	-0.751295	0.146143	-5.14082	2.73541e-07	1.25391e-06
yhcO	560.801	-0.751299	0.164492	-4.56739	4.93833e-06	1.90574e-05
gdhA	483.508	-0.75138	0.166571	-4.51086	6.45644e-06	2.44701e-05
oppA	13890.5	-0.751632	0.181766	-4.13517	3.54698e-05	0.000119522
pagK	39.0793	-0.751826	0.337071	-2.23047	0.0257163	0.0476619
fliA	8596.63	-0.752088	0.139125	-5.40584	6.45071e-08	3.19028e-07
rarD	908.497	-0.752363	0.226989	-3.31453	0.000917974	0.00237374
STM3012	1048.91	-0.752897	0.119572	-6.29658	3.04284e-10	2.03104e-09
STM2701	267.139	-0.753216	0.161593	-4.6612	3.14366e-06	1.24752e-05
yfeJ	82.1384	-0.754024	0.262861	-2.86853	0.00412387	0.00935484
ytfP	1140.66	-0.754026	0.146028	-5.16356	2.42292e-07	1.11397e-06
STM2235	105.996	-0.755491	0.237663	-3.17883	0.00147869	0.00365458
hilA	68.6385	-0.755645	0.287427	-2.62899	0.00856381	0.0179925
ygdI	332.551	-0.75578	0.168415	-4.48759	7.20322e-06	2.70573e-05
yccX	144.783	-0.756128	0.21741	-3.47789	0.000505383	0.00137104
yaeT	17797	-0.75649	0.154361	-4.9008	9.54473e-07	4.05105e-06
arcB	9357.29	-0.757005	0.101321	-7.47136	7.93726e-14	7.59195e-13
ydeE	69.1181	-0.75745	0.267527	-2.8313	0.00463585	0.0103792
cheM	10061.1	-0.757892	0.165181	-4.58825	4.46986e-06	1.74103e-05
STM1676	562.836	-0.758683	0.163976	-4.62678	3.71387e-06	1.46129e-05
STM4440	456.551	-0.758851	0.205131	-3.69934	0.000216157	0.000628685
mtlA	2147.39	-0.759557	0.124225	-6.11436	9.69466e-10	6.06112e-09
pfs	735.607	-0.760918	0.130977	-5.80956	6.26376e-09	3.50937e-08
hutC	353.445	-0.761548	0.170012	-4.47939	7.4858e-06	2.80733e-05
ompA	236829	-0.762048	0.128917	-5.91116	3.39715e-09	1.97239e-08
yffB	493.094	-0.763818	0.145582	-5.24667	1.54877e-07	7.33135e-07
rluA	253.278	-0.764836	0.191043	-4.00348	6.24166e-05	0.000200659
rpsJ	12434	-0.765071	0.153222	-4.99321	5.93827e-07	2.60621e-06
invF	48.695	-0.765742	0.311902	-2.45507	0.0140856	0.0281166
STM4318	205.567	-0.767311	0.204523	-3.75172	0.000175627	0.000520264
ada	73.7826	-0.768402	0.290914	-2.64134	0.00825781	0.0174603
pepQ	2417.95	-0.769628	0.132916	-5.79032	7.02544e-09	3.9078e-08
edd	724.206	-0.772816	0.132651	-5.82595	5.67897e-09	3.20496e-08
rfbG	7907.73	-0.773034	0.173763	-4.44878	8.63587e-06	3.20238e-05
glpF	23278.2	-0.77439	0.119235	-6.49463	8.32396e-11	6.10029e-10
ruvB	1111.86	-0.775169	0.129952	-5.96504	2.44567e-09	1.44528e-08
himA	5242.8	-0.776275	0.112714	-6.88712	5.6935e-12	4.61751e-11
xylR	196.296	-0.776843	0.209521	-3.7077	0.000209149	0.000610983
yihX	1964.89	-0.778322	0.118394	-6.57397	4.899e-11	3.68338e-10
STM0082	275.42	-0.779062	0.171996	-4.52952	5.91167e-06	2.25528e-05
smf	1238.76	-0.781278	0.120303	-6.49426	8.344e-11	6.10533e-10
nei	381.47	-0.78162	0.159406	-4.90333	9.42239e-07	4.00279e-06
ribE	3332.6	-0.781701	0.193845	-4.03261	5.51608e-05	0.000179447
tctE	1935.63	-0.781838	0.132688	-5.89232	3.80821e-09	2.19184e-08
dapD	2700.6	-0.781956	0.134352	-5.82022	5.87713e-09	3.30473e-08
STM3782	744.127	-0.782159	0.160632	-4.86924	1.12026e-06	4.71586e-06
btuR	1581.42	-0.78511	0.146573	-5.35644	8.48789e-08	4.13172e-07
fdnI	1670.39	-0.785781	0.208577	-3.76735	0.000164991	0.000490952
STM1538	152.116	-0.785813	0.227787	-3.44978	0.000561051	0.00150795
ccmC	105.317	-0.786726	0.236373	-3.32832	0.0008737	0.00227319
STM2780	751.311	-0.787977	0.149115	-5.28437	1.26137e-07	6.04495e-07
STM2377	244.398	-0.789254	0.237106	-3.32869	0.000872548	0.00227274
acs	3364.68	-0.790472	0.166075	-4.75973	1.93848e-06	7.85381e-06
pagO	116.856	-0.790869	0.22174	-3.56665	0.000361569	0.00100199
rbsK	1711.82	-0.791066	0.137684	-5.74552	9.16405e-09	5.04266e-08
thrA	375.683	-0.791722	0.175374	-4.51449	6.34699e-06	2.4075e-05
pocR	361.757	-0.794994	0.20253	-3.92532	8.66136e-05	0.000271487
ybdO	496.344	-0.795163	0.206598	-3.84883	0.000118682	0.000361026
yfjF	126.109	-0.795405	0.226605	-3.51009	0.000447956	0.001226
STM2737	35.5569	-0.79751	0.356614	-2.23634	0.0253293	0.0470764
yigA	845.51	-0.798041	0.141113	-5.65535	1.55527e-08	8.30252e-08
STM2694	36.9225	-0.800899	0.342031	-2.3416	0.0192013	0.036884
clpA	13299.8	-0.801493	0.129844	-6.17272	6.7123e-10	4.27725e-09
cutA	663.786	-0.802462	0.130522	-6.14809	7.84226e-10	4.92957e-09
STM1537	156.163	-0.805442	0.187101	-4.30484	1.67103e-05	5.93561e-05
crr	4434.77	-0.806694	0.101277	-7.96524	1.64902e-15	1.81706e-14
yjbB	960.098	-0.806732	0.14511	-5.55944	2.70642e-08	1.40437e-07
eutL	68.1236	-0.807119	0.297335	-2.71451	0.00663736	0.0143949
STM4421	412.364	-0.807327	0.194416	-4.15257	3.28757e-05	0.000111322
STM2008	261.919	-0.808446	0.156408	-5.16881	2.35584e-07	1.08635e-06
frwC	169.745	-0.808493	0.197293	-4.09793	4.16864e-05	0.000138626
yifL	260.351	-0.809083	0.189761	-4.26369	2.01082e-05	7.06146e-05
celA	916.288	-0.809131	0.137599	-5.88038	4.09334e-09	2.34432e-08
[truncated: 520 more rows]
