# Supplementary material for: NusG prevents transcriptional invasion of H-NS-silenced genes
Source: PLoS Genet. 2019 Oct 7;15(10):e1008425. doi: 10.1371/journal.pgen.1008425 (PMC6797219; doi:10.1371/journal.pgen.1008425)
Supplement: S7 Table — Comparison of RNA levels in strains MA13775 (rho wt) and MA13778 (rho K130Q). Differential expression was computed by analyzing the RNA Seq data with DESeq2. Only genes with a padJ value ≤ 0.05 are listed. (XLSX) [file pgen.1008425.s015.xlsx]

## Sheet: Sheet1
S7 Table. Genes differentially expressed in Rho K130Q mutant cells. Cutoff: padJ < 0.05.
Gene name	BaseMean	log2FoldChange	lfcSE	stats	pvalue	padj		KEY
invE	3503.98	7.66915	0.230913	33.2123	7.14968e-242	1.10534e-238		BaseMean: mean of normalized counts of all samples
invG	5464.33	7.57683	0.214752	35.2817	1.11896e-272	2.59486e-269		log2FoldChange: log2 of count ratios between Rho K130Q and wild-type cells
invF	5782.06	7.50532	0.204718	36.6618	2.97356e-294	1.37914e-290		ifcSE: standard error of log2FoldChange
siiA	4504.26	7.33672	0.847847	8.65335	5.001e-18	2.07095e-16		Stats: Wald statistics (log2FoldChange / ifcSE ratio)
siiB	4387.59	7.13124	0.562718	12.6728	8.36205e-37	7.4583e-35		pvalue: probability that the observed difference is due to chance
invI	3065.08	6.98642	0.256734	27.2127	4.59065e-163	2.36571e-160		padJ: p-value adjusted for multiple testing (Benjamini-Höchberg method)
sopB	8399.08	6.87718	0.248157	27.713	4.8621e-169	3.22149e-166
invB	3061.67	6.79529	0.461145	14.7357	3.80298e-49	4.302e-47
invA	5461.28	6.66885	0.21832	30.5462	6.34734e-205	5.88779e-202
siiC	2342.01	6.62511	0.778859	8.50617	1.79768e-17	7.06579e-16
spaO	1452.55	6.62354	0.257505	25.722	6.64113e-146	2.36935e-143
invJ	1395.54	6.56596	0.274769	23.8962	3.35103e-126	9.14239e-124
siiD	2739.02	6.47505	0.880922	7.3503	1.97758e-13	5.18194e-12
spaP	2133.81	6.3954	0.603599	10.5954	3.12834e-26	2.19837e-24
prgH	9520.9	6.39277	0.193765	32.9924	1.04555e-238	1.21231e-235
STM4314	1994.25	6.30571	0.222678	28.3176	2.09938e-176	1.62282e-173
prgI	2636.77	6.26994	0.250792	25.0006	6.02754e-138	1.99684e-135
invC	1164.22	6.25693	0.286089	21.8705	4.95757e-106	1.04515e-103
sicA	2757.23	6.24519	0.240929	25.9212	3.83708e-148	1.48303e-145
hilA	3352.06	6.21814	0.229547	27.0887	1.33832e-161	6.20714e-159
pipC	3480.11	6.14843	0.490632	12.5317	5.01028e-36	4.30327e-34
sipD	1696.13	6.09872	0.295197	20.6599	7.96084e-95	1.3675e-92
prgJ	3439.84	6.0606	0.256621	23.617	2.58007e-123	6.64798e-121
sopE2	893.718	6.05188	0.668462	9.05343	1.38544e-19	6.36205e-18
STM4312	855.667	6.04013	0.259448	23.2807	6.96288e-120	1.69968e-117
sipB	10101.2	5.86767	0.217306	27.0018	1.40601e-160	5.92824e-158
STM4313	368.671	5.83929	0.334391	17.4625	2.76761e-68	3.77534e-66
STM4315	6849.95	5.81014	0.233981	24.8317	4.07864e-136	1.26111e-133
prgK	4774.03	5.64082	0.204503	27.583	1.77945e-167	1.03164e-164
spaR	353.19	5.58812	0.310651	17.9884	2.40071e-72	3.47953e-70
sipA	6065.21	5.41889	0.262116	20.6736	5.98718e-95	1.06802e-92
spaS	944.689	5.36255	0.252658	21.2246	5.66549e-100	1.09486e-97
spaQ	66.5552	5.32231	0.556415	9.56536	1.11815e-21	5.96091e-20
sipC	15345	5.2603	0.239029	22.007	2.46842e-107	5.72427e-105
STM2870	3995.51	4.99505	0.232404	21.493	1.81208e-102	3.65411e-100
sopA	482.79	4.97992	0.311689	15.9772	1.84162e-57	2.19011e-55
pipB	183.938	4.7296	0.334212	14.1515	1.82783e-45	2.01845e-43
STM1328	6851.33	4.70003	0.191395	24.5568	3.6622e-133	1.06158e-130
iagB	525.381	4.64127	0.252085	18.4116	1.06116e-75	1.58764e-73
iacP	361.841	4.60933	0.279345	16.5005	3.63721e-61	4.68594e-59
STM1629	135.882	4.15497	0.381718	10.8849	1.36013e-27	9.85667e-26
sprB	4328.7	3.97589	0.210315	18.9045	1.04773e-79	1.73549e-77
sopD	2071.92	3.97067	0.22507	17.6419	1.17406e-69	1.65008e-67
STM4310	858.485	3.91856	0.178343	21.9721	5.32525e-107	1.17612e-104
STM1247	8.18617	3.81783	1.07486	3.55193	0.00038241	0.00166069
hilC	17326.9	3.72012	0.19886	18.7072	4.32493e-78	6.91691e-76
STM1967	304.044	3.6777	0.292029	12.5936	2.28957e-36	2.00359e-34
invH	2534.68	3.57051	0.191001	18.6937	5.57086e-78	8.61254e-76
avrA	2127.77	3.5327	0.169849	20.7991	4.40995e-96	8.18135e-94
siiF	2021.47	3.36416	0.223558	15.0483	3.54389e-51	4.10915e-49
STM2868	2278.96	3.31293	0.252715	13.1094	2.90981e-39	2.93385e-37
STM1841	509.292	3.02505	0.184153	16.4268	1.22981e-60	1.54159e-58
hilD	11700.7	2.97034	0.17477	16.9957	8.84181e-65	1.17167e-62
orgA	7097.91	2.90787	0.212022	13.7149	8.26842e-43	8.71566e-41
STM0294	67.9652	2.8372	0.388296	7.30679	2.73609e-13	7.01105e-12
pagD	20.9752	2.7585	0.547363	5.03963	4.66438e-07	3.99878e-06
STM0305	63.7873	2.73874	0.32963	8.30851	9.69118e-17	3.45752e-15
deaD	1433.94	2.70157	0.218035	12.3905	2.94091e-35	2.43571e-33
siiE	11868.9	2.59767	0.193338	13.4359	3.72735e-41	3.84166e-39
citC2	43.6796	2.57364	0.379738	6.7774	1.22354e-11	2.51097e-10
orf7	30.9229	2.54768	0.445275	5.72158	1.05538e-08	1.29028e-07
STM1029	8.41336	2.50812	0.808344	3.10279	0.00191703	0.00667007
srgA	290.138	2.49797	0.215939	11.568	5.9894e-31	4.5539e-29
sinR	2255.47	2.48199	0.15429	16.0865	3.17073e-58	3.86996e-56
yjiS	21.3069	2.47103	0.534245	4.62527	3.74109e-06	2.64499e-05
STM0295	95.4095	2.40334	0.268206	8.96082	3.22278e-19	1.46542e-17
envF	88.0069	2.38767	0.309502	7.71457	1.2139e-14	3.63232e-13
STM0342	117.033	2.37146	0.260548	9.10185	8.88083e-20	4.11893e-18
STM1330	214.181	2.34574	0.245549	9.55304	1.25949e-21	6.56352e-20
ydgF	902.534	2.30334	0.221806	10.3845	2.9184e-25	1.93365e-23
STM2821	412.606	2.28629	0.218006	10.4873	9.88475e-26	6.74198e-24
speF	79.9507	2.22652	0.318976	6.98022	2.94722e-12	6.70059e-11
mgtC	38.8328	2.216	0.402971	5.49915	3.81617e-08	4.16456e-07
STM0412	607.267	2.19863	0.178958	12.2858	1.07999e-34	8.78774e-33
virK	3875.39	2.19613	0.170024	12.9166	3.62787e-38	3.58001e-36
STM1329	12.9693	2.1772	0.636923	3.41831	0.000630106	0.00257256
STM0276	42.5452	2.11799	0.392613	5.39459	6.86796e-08	7.06288e-07
ydgE	128.794	2.09987	0.249308	8.42281	3.67573e-17	1.37484e-15
srgB	128.135	2.08729	0.258534	8.07356	6.82794e-16	2.24596e-14
STM2585A	10.4027	2.07797	0.724327	2.86883	0.00411998	0.0127475
ybeF	1043.45	2.05112	0.159338	12.8728	6.4076e-38	6.06499e-36
iroE	98.2156	2.05005	0.246374	8.32088	8.73126e-17	3.13919e-15
STM0278	28.6596	2.03919	0.475146	4.29171	1.77306e-05	0.000108776
ssaK	27.5315	2.02558	0.461498	4.38913	1.13804e-05	7.25033e-05
STM0057	79.7069	1.99268	0.291298	6.84068	7.8816e-12	1.68456e-10
pefI	215.806	1.98767	0.198955	9.9906	1.6757e-23	1.00037e-21
pagC	4054.53	1.97516	0.190445	10.3713	3.34976e-25	2.18819e-23
STM0341	808.986	1.95782	0.204422	9.57738	9.95369e-22	5.36805e-20
ssaJ	33.6385	1.95393	0.437944	4.46159	8.13537e-06	5.35964e-05
STM2503	85.0973	1.94909	0.275416	7.0769	1.4742e-12	3.45319e-11
sicP	2232.98	1.94822	0.195013	9.9902	1.68238e-23	1.00037e-21
STM4156	52.498	1.93181	0.384709	5.02147	5.12769e-07	4.32404e-06
ssaD	111.021	1.92668	0.26751	7.20226	5.92207e-13	1.44561e-11
yggM	814.349	1.90762	0.156659	12.1769	4.12651e-34	3.29978e-32
STM3841	460.548	1.8989	0.201163	9.43959	3.74249e-21	1.90744e-19
STM1239	635.459	1.89791	0.205853	9.21975	2.978e-20	1.42391e-18
STM0065	18.0087	1.88896	0.765815	2.4666	0.0136404	0.0355416
ssaE	33.9182	1.88778	0.418376	4.51216	6.41706e-06	4.31964e-05
STM4158	120.237	1.86164	0.227476	8.18392	2.7476e-16	9.37011e-15
STM1864	88.7086	1.85508	0.321451	5.77097	7.88166e-09	9.82665e-08
ssaS	30.5858	1.84482	0.422395	4.36752	1.25667e-05	7.91408e-05
sptP	11545.3	1.82557	0.206184	8.8541	8.43629e-19	3.69128e-17
yafK	3706.18	1.79291	0.140935	12.7215	4.48892e-37	4.08228e-35
STM2280	124.086	1.79184	0.238949	7.49884	6.43869e-14	1.80986e-12
yhfC	313.638	1.78938	0.21483	8.32928	8.13381e-17	2.94724e-15
wcaE	12.8928	1.7803	0.683815	2.60348	0.00922832	0.0255987
STM0347	115.285	1.7731	0.374028	4.74056	2.13133e-06	1.57406e-05
STM2880	5178.47	1.76796	0.176567	10.0129	1.33719e-23	8.2692e-22
STM4201	14.9987	1.75631	0.577588	3.04076	0.00235979	0.00798883
STM1021	22.0814	1.74638	0.495234	3.52638	0.00042129	0.00180921
STM4504	121.973	1.74521	0.297826	5.85984	4.63313e-09	6.13154e-08
cpsG	14.8156	1.73341	0.581677	2.98003	0.00288223	0.00946017
STM0277	47.5344	1.72468	0.345834	4.987	6.1323e-07	5.10621e-06
yjeM	263.956	1.70656	0.205844	8.29057	1.12709e-16	3.99043e-15
STM1635	28.4322	1.7003	0.425529	3.99573	6.44948e-05	0.000338379
slrP	2583.93	1.6787	0.144296	11.6337	2.77756e-31	2.14705e-29
ibpB	2246.9	1.66691	0.197398	8.44442	3.05555e-17	1.15216e-15
ssrB	107.669	1.66649	0.269516	6.18326	6.27928e-10	9.8723e-09
iroB	217.107	1.65982	0.244858	6.77872	1.21241e-11	2.49919e-10
STM3624A	132.164	1.63314	0.260333	6.27327	3.53537e-10	5.9195e-09
nirD	36.8552	1.63314	0.362847	4.50089	6.7668e-06	4.52225e-05
STM0055	16.2556	1.61695	0.598865	2.70002	0.00693349	0.0200359
STM2208	59.7846	1.61108	0.330296	4.87768	1.07342e-06	8.45251e-06
ssaL	90.3056	1.6013	0.27215	5.8839	4.00721e-09	5.34064e-08
yjfI	57.5424	1.59969	0.319492	5.00699	5.5287e-07	4.6202e-06
STM1020	36.7198	1.59084	0.370797	4.29033	1.78412e-05	0.00010931
ycdZ	943.698	1.58693	0.181637	8.7368	2.39809e-18	1.01112e-16
iroC	419.433	1.57968	0.164575	9.59853	8.10921e-22	4.42477e-20
STM2760	48.2333	1.57419	0.354452	4.44119	8.94642e-06	5.81956e-05
yjfJ	30.0243	1.5738	0.409302	3.84508	0.000120514	0.000590225
STM0279	24.948	1.56508	0.443751	3.52693	0.000420415	0.00180712
STM0293	152.39	1.55291	0.268681	5.77976	7.48067e-09	9.40253e-08
STM1939	2501.14	1.53283	0.123632	12.3983	2.67048e-35	2.25195e-33
STM0348	39.3275	1.5298	0.359248	4.25835	2.05945e-05	0.000123248
STM3085	39.8422	1.52167	0.3649	4.17009	3.04484e-05	0.000174993
hybA	125.475	1.51861	0.232452	6.53298	6.44755e-11	1.17731e-09
ybeJ	149.158	1.51099	0.208117	7.2603	3.86232e-13	9.73557e-12
STM0437	464.006	1.50992	0.147589	10.2306	1.44655e-24	9.06634e-23
ybcI	16.0054	1.50569	0.554828	2.7138	0.00665159	0.0193417
STM2620	12.3535	1.49065	0.634096	2.35083	0.0187315	0.0466576
yhjV	186.256	1.48379	0.239535	6.19446	5.84852e-10	9.28954e-09
STM1243	29.5065	1.4818	0.427744	3.46423	0.000531755	0.00221191
PSLT020	75.2703	1.48147	0.292118	5.07149	3.94721e-07	3.44768e-06
hycF	39.5878	1.47953	0.372932	3.96731	7.26897e-05	0.000375654
rcK	1349.36	1.47527	0.168852	8.73707	2.39234e-18	1.01112e-16
STM2245	47.3482	1.47509	0.546285	2.70023	0.00692919	0.0200359
ydcX	98.7169	1.46981	0.272598	5.39184	6.97418e-08	7.14045e-07
STM2233	122.139	1.4688	0.2303	6.37778	1.79675e-10	3.10945e-09
pagK	95.2253	1.46722	0.258447	5.67707	1.3702e-08	1.62949e-07
stfD	27.6001	1.46511	0.441195	3.32077	0.000897679	0.00345513
STM4488	17.5946	1.46437	0.553233	2.64694	0.00812249	0.0229848
yhdG	6751.01	1.44486	0.221651	6.51863	7.09516e-11	1.28044e-09
STM1836	409.927	1.42649	0.166524	8.56625	1.06912e-17	4.27464e-16
STM2528	25.8519	1.42105	0.43143	3.29382	0.000988374	0.00376052
sifB	24.4395	1.40357	0.545185	2.57449	0.0100387	0.0274363
STM2138	46.6099	1.40111	0.349373	4.01037	6.06243e-05	0.000320611
ssaV	81.4325	1.40072	0.255938	5.47287	4.42794e-08	4.7429e-07
ssaC	55.0799	1.39926	0.342924	4.08037	4.49639e-05	0.000246213
traM	596.298	1.3988	0.146321	9.55979	1.17997e-21	6.21898e-20
iap	1080.87	1.39699	0.135657	10.2979	7.19869e-25	4.57363e-23
lysY	596.244	1.3904	0.235578	5.90206	3.58989e-09	4.83607e-08
manC	37.2526	1.38991	0.38676	3.59373	0.000325983	0.00143992
ugtL	88.9046	1.38703	0.299857	4.62563	3.73465e-06	2.64447e-05
sifA	133.109	1.38485	0.321745	4.30419	1.67596e-05	0.000103228
recF	1715.7	1.37741	0.129776	10.6137	2.5722e-26	1.83536e-24
STM4239	17.5498	1.37235	0.532845	2.57552	0.010009	0.0273714
ybiP	391.831	1.37135	0.20215	6.78385	1.17016e-11	2.42285e-10
hybG	255.81	1.36135	0.177665	7.66244	1.82434e-14	5.35524e-13
STM2006	16.6953	1.35778	0.50925	2.66624	0.00767048	0.021839
ydiY	733.066	1.35724	0.195192	6.95335	3.56716e-12	8.02651e-11
rnpA	211.212	1.3562	0.192787	7.03469	1.997e-12	4.63105e-11
STM0284	21.2296	1.35502	0.482344	2.80923	0.00496597	0.0150243
safD	270.405	1.35159	0.177475	7.61568	2.62301e-14	7.55621e-13
yqgB	324.523	1.35117	0.165022	8.18784	2.65958e-16	9.13713e-15
STM3942	31.487	1.34699	0.423873	3.17782	0.00148385	0.00535153
STM1634	27.2785	1.33704	0.418736	3.19304	0.00140785	0.00512126
bcr	376.597	1.33339	0.152107	8.76615	1.84877e-18	7.93943e-17
scsB	78.0263	1.33196	0.26928	4.94635	7.5618e-07	6.1964e-06
yobG	152.701	1.32559	0.23298	5.68972	1.27247e-08	1.52894e-07
STM3080	88.5737	1.32222	0.266221	4.96665	6.81193e-07	5.63168e-06
STM4595	55.27	1.31861	0.305125	4.32156	1.54933e-05	9.60668e-05
uhpA	41.3115	1.31005	0.37575	3.48649	0.000489397	0.002056
STM2780	1706.55	1.30868	0.139083	9.40934	4.99275e-21	2.517e-19
STM0346	84.9175	1.30622	0.35945	3.63393	0.000279134	0.00126059
gidA	1478.74	1.30608	0.202977	6.43462	1.2378e-10	2.16638e-09
tyrV	93.6649	1.30194	0.353698	3.68095	0.000232371	0.00106391
STM4206	158.025	1.30176	0.210509	6.1839	6.25376e-10	9.86563e-09
pgtE	164.829	1.29356	0.207455	6.23534	4.50793e-10	7.40307e-09
rnhB	1122.23	1.29329	0.154081	8.39361	4.71457e-17	1.73541e-15
STM0438	1105.79	1.28687	0.132982	9.67696	3.778e-22	2.11113e-20
STM0018	168.113	1.28464	0.2023	6.35018	2.15062e-10	3.68066e-09
STM0292	198.284	1.28442	0.194924	6.58933	4.41825e-11	8.26285e-10
uhpC	80.3919	1.2802	0.268982	4.75941	1.94156e-06	1.44542e-05
dnaE	6401.03	1.27849	0.165933	7.70482	1.31031e-14	3.89566e-13
ssaU	63.2807	1.27522	0.340659	3.7434	0.000181546	0.000847094
STM2986	109.498	1.2741	0.227795	5.59319	2.22933e-08	2.55299e-07
traD	287.553	1.27196	0.163502	7.77948	7.28232e-15	2.25169e-13
PSLT021	53.6373	1.26968	0.317905	3.99391	6.49923e-05	0.000339836
hepA	1376.79	1.26541	0.151435	8.35613	6.4812e-17	2.36691e-15
STM4205	1002.78	1.25973	0.190091	6.62698	3.42618e-11	6.53935e-10
yiaB	34.9093	1.25956	0.3667	3.43485	0.000592889	0.00243995
iroD	52.1456	1.25566	0.321871	3.90113	9.57433e-05	0.000480582
STM3752	86.469	1.25102	0.311311	4.01855	5.85572e-05	0.000310387
uhpB	142.48	1.2472	0.243815	5.11534	3.13178e-07	2.80083e-06
PSLT109	29.297	1.24564	0.402993	3.09098	0.00199499	0.00691019
STM0155	47.3541	1.23142	0.391617	3.14444	0.00166406	0.00590376
STM0895	26.6031	1.2303	0.414711	2.96665	0.00301062	0.00975087
eutJ	25.2866	1.22943	0.465246	2.64254	0.00822859	0.0232567
hycC	28.2065	1.21974	0.470475	2.59257	0.00952608	0.0262831
STM1999	92.0386	1.21942	0.27091	4.50121	6.75686e-06	4.52212e-05
dnaA	2324.01	1.21882	0.115163	10.5835	3.55527e-26	2.4611e-24
STM3941	41.5849	1.21569	0.384445	3.16219	0.00156586	0.00560806
STM2822	724.785	1.21464	0.242503	5.00877	5.47793e-07	4.58604e-06
hcr	192.542	1.20959	0.187282	6.45862	1.05662e-10	1.86335e-09
prpA	38.7376	1.20617	0.352939	3.4175	0.000631985	0.00257797
ydgM	208.929	1.19887	0.197628	6.06629	1.309e-09	1.96477e-08
yabI	726.764	1.19539	0.158709	7.53194	4.99936e-14	1.41384e-12
STM0285	297.629	1.1942	0.171045	6.98179	2.91437e-12	6.65853e-11
STM2779	152.036	1.19372	0.250196	4.77112	1.83203e-06	1.37269e-05
STM4211	62.6945	1.1895	0.283668	4.19327	2.74964e-05	0.000160212
ybfE	141.55	1.18828	0.257007	4.62354	3.77252e-06	2.65624e-05
STM2747	184.116	1.18662	0.260086	4.56241	5.05699e-06	3.4777e-05
STM2903	54.0238	1.18592	0.376279	3.15172	0.00162312	0.00577747
STM3160	346.954	1.18466	0.157242	7.534	4.92084e-14	1.40017e-12
pefA	460.63	1.18424	0.160786	7.36531	1.7674e-13	4.6575e-12
STM1410	27.6922	1.18257	0.417245	2.83424	0.00459342	0.014053
prfH	80.2262	1.17591	0.280838	4.18714	2.82488e-05	0.000164389
mgtB	342.013	1.168	0.164273	7.11011	1.15947e-12	2.74367e-11
STM0272	192.761	1.16647	0.194175	6.00734	1.88588e-09	2.74191e-08
STM0897	36.2296	1.16614	0.395636	2.94751	0.00320344	0.0102787
ydgI	69.0901	1.16587	0.336476	3.46495	0.00053033	0.00220796
nirC	27.4475	1.16533	0.407864	2.85716	0.00427454	0.013173
fumB	458.927	1.16461	0.186845	6.23303	4.57487e-10	7.46719e-09
rsuA	1068.49	1.16322	0.123947	9.38475	6.30665e-21	3.14519e-19
yaiV	97.2378	1.16146	0.261102	4.4483	8.65516e-06	5.66987e-05
dnaN	2252.65	1.15597	0.115564	10.0029	1.48065e-23	9.03585e-22
STM1911	536.217	1.15544	0.155574	7.42697	1.11113e-13	3.04937e-12
PSLT025	170.198	1.15529	0.201186	5.74239	9.33471e-09	1.15145e-07
STM0084	259.36	1.15438	0.17708	6.51896	7.07969e-11	1.28044e-09
celG	145.792	1.15309	0.207448	5.55845	2.72187e-08	3.04929e-07
ydiF	73.1809	1.14706	0.290249	3.95199	7.75046e-05	0.00039764
htgA	47.9868	1.14663	0.312371	3.67073	0.000241855	0.00110081
sprT	124.859	1.14126	0.217966	5.23596	1.64132e-07	1.57281e-06
STM3098	203.918	1.1402	0.219764	5.1883	2.12228e-07	1.98051e-06
STM2816	116.485	1.13492	0.236359	4.80169	1.57335e-06	1.1943e-05
STM0917	20.7962	1.13358	0.466012	2.43251	0.0149945	0.0384224
ddg	132.547	1.13153	0.233619	4.84349	1.27577e-06	9.87814e-06
STM1793	39.6096	1.13035	0.374668	3.01695	0.0025533	0.00856889
wzxE	1060.84	1.12851	0.141794	7.9588	1.7372e-15	5.59522e-14
stfE	19.5224	1.12664	0.468934	2.40255	0.0162812	0.0412862
yhhQ	112.265	1.12273	0.228084	4.92243	8.54766e-07	6.88265e-06
hybF	152.454	1.12183	0.210558	5.3279	9.9355e-08	9.79016e-07
ssrA	388.048	1.11888	0.215654	5.18831	2.12212e-07	1.98051e-06
infA	267.11	1.11688	0.214449	5.20815	1.90734e-07	1.79437e-06
yfiN	408.573	1.11576	0.171199	6.5173	7.15845e-11	1.28686e-09
STM3192	48.8318	1.11365	0.318247	3.49933	0.000466432	0.00197563
ygdD	453.378	1.11262	0.197941	5.62095	1.89905e-08	2.20388e-07
yehU	1158.93	1.11113	0.169764	6.54513	5.94447e-11	1.09406e-09
ssaO	68.9265	1.11102	0.286535	3.87742	0.000105569	0.000524229
STM3653	273.472	1.10951	0.23387	4.74411	2.09423e-06	1.54913e-05
wcaK	28.8743	1.1061	0.39206	2.82126	0.0047836	0.0145813
ssaP	48.7475	1.10573	0.318109	3.47594	0.000509069	0.00212708
hypO	302.64	1.1043	0.169559	6.51277	7.37787e-11	1.32118e-09
STM3981	642.119	1.10409	0.149479	7.38627	1.51008e-13	4.07196e-12
STM2632	46.6371	1.10401	0.347382	3.1781	0.00148246	0.0053507
repA	628.171	1.10108	0.17773	6.19525	5.81931e-10	9.27491e-09
wcaG	39.268	1.09903	0.407964	2.69394	0.00706124	0.020329
ygdQ	526.481	1.09671	0.184709	5.93751	2.89375e-09	4.01833e-08
STM1054	26.6267	1.09456	0.405737	2.6977	0.00698202	0.0201635
lysW	424.759	1.09364	0.196447	5.5671	2.59007e-08	2.92281e-07
STM0100	83.4892	1.08863	0.255395	4.26254	2.02112e-05	0.000121267
celF	144.447	1.08815	0.216851	5.01796	5.22238e-07	4.38794e-06
prfC	3224.2	1.08488	0.179449	6.0456	1.48851e-09	2.20566e-08
STM1573	101.117	1.08431	0.265781	4.07972	4.50902e-05	0.000246614
envR	62.2787	1.08272	0.295118	3.66878	0.000243715	0.00110818
STM2575	100.968	1.07451	0.255367	4.20772	2.57964e-05	0.000150875
STM1053	21.1442	1.0735	0.461004	2.32862	0.0198791	0.0491731
STM0908	32.3729	1.0724	0.404588	2.6506	0.00803478	0.0227644
gltB	950.233	1.07128	0.137165	7.81014	5.71233e-15	1.77811e-13
ycaD	112.409	1.06997	0.2576	4.15361	3.27265e-05	0.000186012
STM1698	167.642	1.06882	0.25932	4.12164	3.76182e-05	0.000210463
STM3170	97.992	1.06862	0.264628	4.03818	5.38666e-05	0.000288491
STM0972	841.968	1.06677	0.178357	5.98111	2.21619e-09	3.17244e-08
citE2	46.4042	1.06491	0.327504	3.25159	0.0011476	0.00429586
yjfK	106.329	1.0635	0.226354	4.6984	2.62205e-06	1.91212e-05
mgtA	359.953	1.06163	0.158746	6.68761	2.2684e-11	4.47696e-10
STM3142	163.92	1.05953	0.206572	5.12911	2.91121e-07	2.61164e-06
STM0329	196.828	1.0587	0.233704	4.53009	5.89593e-06	3.99202e-05
yiiG	39.1834	1.05826	0.448533	2.35938	0.0183054	0.0457439
STM2690	37.1659	1.05433	0.364055	2.89608	0.00377851	0.0118091
STM3927	623.213	1.05378	0.1766	5.96707	2.41553e-09	3.43657e-08
tdcE	196.878	1.05108	0.180062	5.83733	5.30438e-09	6.85284e-08
mig-14	5431.31	1.05088	0.201363	5.21881	1.80075e-07	1.70696e-06
STM3081	171.349	1.04839	0.22677	4.62313	3.7799e-06	2.65624e-05
ssaT	93.4022	1.04451	0.332795	3.1386	0.00169756	0.00600555
yfiR	95.7962	1.04422	0.251333	4.15472	3.25679e-05	0.000185338
STM4051	121.671	1.04388	0.225375	4.63176	3.62567e-06	2.57123e-05
STM4157	1637.98	1.03994	0.166763	6.23606	4.48718e-10	7.40307e-09
cysC	28.5675	1.03784	0.38953	2.66434	0.00771396	0.0219493
STM1941	250.878	1.03673	0.170618	6.07636	1.22944e-09	1.87807e-08
thiL	426.623	1.03554	0.271143	3.81916	0.000133909	0.000649653
envE	808.825	1.03535	0.212709	4.86744	1.13052e-06	8.857e-06
STM2005	64.4352	1.0326	0.291381	3.54382	0.000394379	0.00170628
PSLT071	270.97	1.03245	0.220294	4.68669	2.77653e-06	2.00898e-05
STM0359	26.1214	1.0297	0.431229	2.38782	0.0169485	0.0427678
yjcD	328.749	1.02762	0.1839	5.58795	2.29762e-08	2.61827e-07
yigG	81.7188	1.02759	0.319776	3.21348	0.00131138	0.00481185
yehT	2491.38	1.02735	0.186741	5.50145	3.76671e-08	4.12029e-07
STM0291	1047.9	1.027	0.14278	7.19288	6.34381e-13	1.54045e-11
ydgO	121.789	1.02336	0.307442	3.32861	0.000872803	0.00338467
ybiS	1117.31	1.01816	0.201849	5.04417	4.55484e-07	3.9121e-06
wcaD	65.9605	1.01809	0.271869	3.74477	0.000180561	0.000844195
mreD	175.208	1.01797	0.196266	5.18667	2.14088e-07	1.99385e-06
nirB	203.817	1.01434	0.177293	5.7213	1.05715e-08	1.29028e-07
ssaR	114.414	1.01399	0.233213	4.34791	1.3744e-05	8.54489e-05
bcfC	140.065	1.01251	0.22463	4.50747	6.56064e-06	4.40351e-05
STM2729	42.0639	1.0123	0.360314	2.8095	0.00496185	0.0150216
STM1457	529.331	1.01086	0.226449	4.46397	8.04558e-06	5.30802e-05
torS	334.849	1.00695	0.1887	5.33621	9.49082e-08	9.42579e-07
STM4200	110.877	1.00316	0.25225	3.97687	6.98277e-05	0.000363073
prpB	43.1799	1.00208	0.359111	2.79043	0.00526375	0.0158322
STM3026	103.239	0.997966	0.243729	4.09458	4.22932e-05	0.000233519
STM0896	27.5898	0.996502	0.396448	2.51357	0.0119515	0.0317656
STM2373	50.4131	0.99566	0.331406	3.00435	0.00266151	0.00886788
STM0914	36.0087	0.995189	0.36148	2.75309	0.00590353	0.0174621
STM4372	79.103	0.993703	0.268761	3.69735	0.000217862	0.00100342
tdcD	166.984	0.992967	0.227669	4.36146	1.29197e-05	8.1085e-05
stiC	52.2537	0.991623	0.339301	2.92254	0.00347184	0.0109764
STM2911	30.7431	0.991306	0.385837	2.56923	0.0101924	0.0277909
metU	293.667	0.99074	0.245129	4.04171	5.30633e-05	0.000284847
leuV	35.0886	0.985386	0.376502	2.61721	0.00886513	0.0247392
rho	11493.8	0.984099	0.137524	7.15582	8.31716e-13	1.9987e-11
STM0159	446.949	0.982086	0.268547	3.65704	0.000255142	0.00115788
ygiK	310.433	0.98037	0.234521	4.18031	2.91117e-05	0.000168145
rhlE	162.622	0.979087	0.221802	4.41424	1.01366e-05	6.52059e-05
ygiR	472.743	0.976674	0.174239	5.60537	2.0781e-08	2.39162e-07
ybjM	40.1207	0.973921	0.380514	2.55949	0.0104827	0.0284186
yghW	171.842	0.973781	0.207727	4.68778	2.76182e-06	2.00146e-05
ydfZ	43.903	0.972281	0.342056	2.84247	0.00447661	0.0137227
PSLT068	44.7166	0.972252	0.325714	2.98498	0.00283594	0.00934169
yfbK	314.419	0.971516	0.163642	5.93686	2.90541e-09	4.02247e-08
pefC	141.087	0.96634	0.223915	4.31565	1.59132e-05	9.84073e-05
dinF	491.079	0.963047	0.16168	5.95652	2.5767e-09	3.62144e-08
yjbG	67.1198	0.962925	0.289659	3.32433	0.000886297	0.00342554
tyrP	212.958	0.962039	0.197703	4.86609	1.13827e-06	8.88767e-06
wecG	1784.11	0.961227	0.146089	6.57976	4.71222e-11	8.77721e-10
STM0037	31.361	0.960015	0.392991	2.44284	0.0145722	0.0375895
pqaA	174.389	0.958492	0.274976	3.48573	0.000490788	0.00205998
ydhC	1354.95	0.957383	0.209916	4.5608	5.09598e-06	3.49633e-05
STM3846	126.565	0.953699	0.285199	3.34398	0.000825847	0.00323777
STM1287	70.8782	0.951047	0.259451	3.66561	0.000246746	0.00112087
STM0769	29.0541	0.9508	0.384864	2.47048	0.0134931	0.0352372
fis	1061.74	0.946985	0.243107	3.89535	9.80567e-05	0.000489545
phoN	3058.92	0.945601	0.136336	6.93579	4.03948e-12	8.96416e-11
STM0360	60.0854	0.944244	0.299129	3.15665	0.00159594	0.00569819
STM3966	522.716	0.942996	0.139309	6.76907	1.29608e-11	2.64812e-10
ydgP	263.007	0.941884	0.233976	4.02556	5.68388e-05	0.000301968
STM0859	302.171	0.940254	0.173972	5.40464	6.49385e-08	6.72287e-07
STM1003	55.9452	0.939672	0.301038	3.12144	0.00179969	0.00632348
poxB	108.633	0.936275	0.229454	4.08045	4.49479e-05	0.000246213
wecD	543.65	0.935569	0.157551	5.93821	2.88159e-09	4.01833e-08
STM3083	118.131	0.932378	0.222704	4.18662	2.83133e-05	0.000164558
STM0081	657.192	0.93028	0.140437	6.62416	3.49234e-11	6.62984e-10
ygdE	2032.05	0.928394	0.166958	5.56066	2.68759e-08	3.01817e-07
gcvA	860.9	0.927344	0.148653	6.23832	4.423e-10	7.32638e-09
nupC	12158	0.926935	0.190027	4.8779	1.07219e-06	8.45251e-06
wecF	1656.83	0.926557	0.158681	5.83911	5.24799e-09	6.81179e-08
trmA	336.742	0.921691	0.192514	4.78765	1.68747e-06	1.27054e-05
yfaZ	1051.51	0.919755	0.168765	5.44992	5.03917e-08	5.336e-07
STM2840	80.8416	0.917329	0.259079	3.54073	0.000399016	0.00172473
ygcB	311.8	0.917165	0.178494	5.13836	2.77148e-07	2.5008e-06
STM1093	43.9059	0.917031	0.340109	2.69628	0.00701178	0.0201992
hybD	366.006	0.916708	0.171526	5.34442	9.07073e-08	9.04732e-07
stcC	94.293	0.914714	0.248011	3.6882	0.000225847	0.00103711
yqgD	109.494	0.912497	0.219898	4.14963	3.33017e-05	0.000188892
yhdJ	106.93	0.911657	0.233043	3.91196	9.15487e-05	0.00046253
yfhL	44.038	0.908148	0.354853	2.55922	0.0104907	0.0284186
STM1010	87.7687	0.905604	0.29124	3.10947	0.00187421	0.00653086
metE	345.249	0.904398	0.1815	4.98291	6.26337e-07	5.1967e-06
yhgF	4070.14	0.901951	0.156135	5.77674	7.61613e-09	9.54692e-08
STM2139	84.8257	0.897606	0.254425	3.52797	0.000418752	0.00180165
psiA	121.402	0.895248	0.224175	3.99352	6.50992e-05	0.000340012
STM1833	96.1603	0.894102	0.275868	3.24104	0.00119093	0.00443656
STM2176	75.535	0.893693	0.285606	3.12912	0.00175333	0.006184
STM0014	353.95	0.893648	0.167839	5.32444	1.01265e-07	9.9506e-07
rnc	1698.77	0.893064	0.154227	5.7906	7.01368e-09	8.88782e-08
mdfA	443.592	0.891702	0.161293	5.52845	3.23079e-08	3.56771e-07
STM2573	354.869	0.89093	0.18025	4.94275	7.70302e-07	6.28989e-06
ssaQ	355.431	0.887304	0.1838	4.82755	1.3822e-06	1.06489e-05
cmk	383.162	0.886687	0.201617	4.39789	1.0931e-05	7.00245e-05
STM2728	430.08	0.885013	0.231552	3.82209	0.000132325	0.000643666
pitA	3165.52	0.884577	0.167678	5.27546	1.3242e-07	1.27951e-06
cbiK	36.1671	0.883404	0.36722	2.40565	0.0161436	0.0410268
yrfC	61.8417	0.881405	0.276871	3.18345	0.0014553	0.00526496
fabF	25728.4	0.877323	0.16743	5.23992	1.60642e-07	1.54257e-06
PSLT036	141.559	0.876797	0.241482	3.6309	0.00028244	0.00127304
STM0777	75.5514	0.876661	0.265293	3.30451	0.000951437	0.00363649
STM4208	154.43	0.871654	0.203672	4.27969	1.87155e-05	0.00011377
STM0989	135.464	0.8714	0.206509	4.21967	2.44659e-05	0.000144001
traC	125.927	0.871347	0.240159	3.62821	0.000285396	0.00128138
msgA	559.198	0.870973	0.190404	4.57434	4.77718e-06	3.30695e-05
pheP	276.387	0.870164	0.259643	3.35138	0.000804091	0.00317287
yieG	261.47	0.870071	0.164518	5.28861	1.23248e-07	1.19837e-06
rpsU	1585.72	0.869605	0.180692	4.81263	1.48958e-06	1.13629e-05
STM2530	65.4477	0.865977	0.270858	3.19716	0.00138788	0.00506451
hybB	214.63	0.863655	0.180166	4.79365	1.63771e-06	1.23507e-05
yaaU	129.969	0.863069	0.232476	3.71251	0.000205217	0.000947063
STM1940	2179.79	0.862974	0.155096	5.56414	2.63452e-08	2.96575e-07
STM1548	392.453	0.860822	0.202934	4.24187	2.21665e-05	0.000131805
STM3133	223.37	0.85976	0.232886	3.69177	0.000222701	0.00102367
ptsG	8845.37	0.856591	0.170611	5.02072	5.14774e-07	4.33307e-06
safA	477.608	0.855799	0.164238	5.21072	1.88114e-07	1.77332e-06
purR	483.885	0.854978	0.173918	4.91598	8.83393e-07	7.10083e-06
STM3980	87.2995	0.854496	0.287957	2.96744	0.00300291	0.00974632
ycfH	941.655	0.853979	0.176273	4.84463	1.26847e-06	9.83808e-06
yaiU	509.151	0.853028	0.168448	5.06404	4.10465e-07	3.57485e-06
yadB	628.003	0.852979	0.17958	4.74987	2.0355e-06	1.50809e-05
yhiI	584.236	0.848398	0.139732	6.07159	1.26649e-09	1.91335e-08
ybdN	338.071	0.847019	0.154211	5.49259	3.96086e-08	4.29216e-07
lpfC	158.993	0.846669	0.20835	4.06368	4.83056e-05	0.00026112
folK	104.321	0.84653	0.223473	3.78806	0.000151829	0.000727461
pgpA	45.0198	0.844551	0.351759	2.40094	0.0163531	0.0414457
metT	1377.81	0.842461	0.208194	4.04652	5.19847e-05	0.000279704
citF2	53.0482	0.835558	0.32688	2.55616	0.0105834	0.0286381
STM3031	109.502	0.834992	0.25683	3.25114	0.00114942	0.0042992
creD	715.145	0.833884	0.138967	6.00059	1.96599e-09	2.84946e-08
STM2329	73.4962	0.832576	0.287281	2.89813	0.00375399	0.0117483
mviN	711.916	0.832427	0.177081	4.70082	2.59122e-06	1.89559e-05
ybeB	2502.44	0.832215	0.159532	5.2166	1.82242e-07	1.72146e-06
gltD	398.197	0.832093	0.159449	5.21854	1.80339e-07	1.70696e-06
yibD	183.571	0.831926	0.195636	4.25242	2.11473e-05	0.000126069
mrcA	1317.22	0.829878	0.134814	6.15575	7.47243e-10	1.1591e-08
yhcP	296.961	0.827685	0.160841	5.14597	2.66137e-07	2.4346e-06
pduF	142.666	0.825893	0.200192	4.12549	3.69939e-05	0.00020747
yghA	690.114	0.825516	0.139662	5.91081	3.40424e-09	4.61663e-08
yjeJ	293.146	0.8254	0.164247	5.02536	5.02488e-07	4.25281e-06
stfC	69.3054	0.824308	0.279081	2.95365	0.00314042	0.0101007
yifZ	85.9524	0.822615	0.244642	3.36253	0.000772319	0.00307469
yhjB	79.4845	0.821807	0.276448	2.97274	0.00295157	0.00963363
PSLT063	60.7851	0.819898	0.27977	2.93061	0.00338292	0.0107526
STM2702	211.479	0.81412	0.178533	4.56006	5.11379e-06	3.50336e-05
fdnG	558.485	0.81282	0.166456	4.88309	1.04438e-06	8.25182e-06
STM0361	67.8236	0.812609	0.280443	2.89759	0.00376039	0.0117604
STM0233	245.933	0.809262	0.196033	4.1282	3.65618e-05	0.000205544
potB	136.153	0.807805	0.223629	3.61225	0.000303547	0.0013524
sun	389.821	0.805752	0.200112	4.0265	5.66143e-05	0.000301681
STM0860	110.732	0.804745	0.223344	3.60317	0.00031436	0.00139522
STM3820	58.8203	0.803604	0.285404	2.81567	0.00486749	0.0147939
narY	75.8888	0.800597	0.256812	3.11745	0.00182424	0.00637626
flhD	3798.82	0.799697	0.117524	6.80454	1.01372e-11	2.14686e-10
STM2823	366.93	0.799635	0.253986	3.14834	0.00164201	0.00584021
rnb	1308.68	0.798458	0.152839	5.22418	1.74927e-07	1.66593e-06
aceK	152.266	0.79818	0.238232	3.35043	0.000806848	0.00317401
STM3169	1816.19	0.797371	0.163789	4.86829	1.12566e-06	8.83386e-06
STM2453	307.54	0.795934	0.172663	4.60975	4.0316e-06	2.82456e-05
STM3358	1261.34	0.795392	0.139824	5.68854	1.28129e-08	1.53161e-07
STM3906	499.788	0.794503	0.172945	4.59397	4.34899e-06	3.03317e-05
potA	744.436	0.794287	0.180721	4.3951	1.10724e-05	7.07351e-05
yhiN	1024.32	0.79387	0.141899	5.5946	2.21131e-08	2.53863e-07
deoC	5633.74	0.791747	0.181792	4.35523	1.32928e-05	8.30888e-05
STM0672	41.8844	0.791152	0.34057	2.32303	0.0201778	0.049779
STM0288	71.7747	0.791029	0.284413	2.78127	0.00541471	0.0162547
STM1269	538.84	0.790723	0.177009	4.46713	7.92749e-06	5.23757e-05
ibpA	1712.96	0.790434	0.176251	4.48471	7.30135e-06	4.85153e-05
yadS	111.484	0.790113	0.2323	3.40127	0.000670738	0.00271693
glyY	1517.71	0.789626	0.153507	5.1439	2.69089e-07	2.45676e-06
STM0954	875.133	0.787868	0.154878	5.08701	3.63757e-07	3.20743e-06
STM1910	74.9367	0.786478	0.292914	2.68502	0.00725263	0.0208025
yaaI	46.023	0.785833	0.322819	2.43428	0.0149213	0.0382739
caiF	313.323	0.784255	0.159642	4.91259	8.98811e-07	7.1998e-06
STM3030	1306.15	0.780727	0.131611	5.93209	2.99095e-09	4.11633e-08
yicE	57.4487	0.780034	0.299951	2.60054	0.00930779	0.0257883
ydiV	203.835	0.77797	0.198824	3.91285	9.12134e-05	0.000461339
lnt	1232.75	0.777717	0.189504	4.10396	4.06138e-05	0.000225589
ygfA	988.208	0.777291	0.125409	6.19805	5.71655e-10	9.15682e-09
emrB	375.466	0.776927	0.161739	4.80359	1.55846e-06	1.18494e-05
STM2452	63.4975	0.776602	0.272576	2.84913	0.00438395	0.0134743
STM1552	336.474	0.776394	0.169313	4.58555	4.52798e-06	3.14383e-05
STM0328	1102.07	0.776345	0.157126	4.9409	7.77627e-07	6.33855e-06
ptpS	53.7418	0.774073	0.301704	2.56567	0.0102977	0.0280286
traG	2255.62	0.770488	0.130222	5.91673	3.28414e-09	4.47996e-08
pcnB	1243.45	0.76891	0.151597	5.07207	3.93511e-07	3.44359e-06
STM1554	2074.93	0.768758	0.201282	3.81931	0.000133824	0.000649653
STM3082	90.6717	0.767435	0.261869	2.93061	0.00338296	0.0107526
rluA	444.241	0.76696	0.163489	4.69119	2.71625e-06	1.97151e-05
ispD	817.988	0.766309	0.158323	4.84015	1.29739e-06	1.00288e-05
PSLT049	151.492	0.764103	0.204094	3.74387	0.000181207	0.000846362
STM4204	1490.16	0.762468	0.202972	3.75652	0.000172295	0.000812099
hybE	83.6761	0.759593	0.25313	3.00081	0.00269265	0.00894591
fliR	127.756	0.755435	0.241936	3.12246	0.00179346	0.00631114
folA	985.649	0.755312	0.194288	3.88759	0.000101243	0.000504369
hslJ	269.174	0.752519	0.18224	4.12927	3.63924e-05	0.000205089
STM0651	104.075	0.751679	0.236212	3.18222	0.00146152	0.00528334
yidE	618.254	0.751045	0.137796	5.4504	5.02578e-08	5.334e-07
yrfH	991.353	0.749912	0.175181	4.28078	1.86235e-05	0.000113653
STM1011	100.92	0.748776	0.237894	3.14752	0.00164664	0.00585218
yfiM	70.5329	0.747334	0.291146	2.56687	0.010262	0.0279644
cysP	92.0829	0.745945	0.270743	2.75517	0.00586611	0.0173736
focA	708.592	0.745645	0.175334	4.25272	2.11193e-05	0.000126069
STM3155	1213.65	0.744482	0.137938	5.39724	6.7675e-08	6.99058e-07
dnaG	1741.93	0.743615	0.143798	5.17126	2.32519e-07	2.15254e-06
sseD	55.7924	0.742774	0.318603	2.33134	0.0197352	0.0488953
lysZ	146.407	0.741365	0.291156	2.54629	0.0108876	0.0292942
STM1490	86.4962	0.740768	0.254335	2.91257	0.00358468	0.0112717
ycaQ	308.683	0.738919	0.176631	4.1834	2.87179e-05	0.000166077
stbD	71.5623	0.734587	0.261267	2.81163	0.00492905	0.0149418
parE	4519.58	0.732728	0.121893	6.01122	1.84129e-09	2.69398e-08
yjfL	105.3	0.732538	0.238949	3.06567	0.00217182	0.00745038
yrfA	66.1979	0.7305	0.293356	2.49015	0.0127688	0.0336807
uppS	2867.55	0.730451	0.136751	5.34148	9.21897e-08	9.17545e-07
STM3598	284.326	0.73005	0.182109	4.00887	6.10112e-05	0.000322289
nrfE	106.495	0.730028	0.241661	3.02087	0.0025205	0.00846494
deoA	2639.45	0.728188	0.148456	4.90508	9.33881e-07	7.45497e-06
tap	183.999	0.722725	0.189413	3.81562	0.000135844	0.000657665
rfaH	815.993	0.721553	0.188035	3.83733	0.000124378	0.000607225
sseC	286.839	0.721389	0.175829	4.10278	4.0822e-05	0.000226474
suhB	969.872	0.720993	0.200615	3.59392	0.000325745	0.00143992
queA	312.35	0.71972	0.198238	3.63058	0.000282784	0.00127335
STM0611	149.417	0.719118	0.211079	3.40686	0.000657147	0.0026642
gppA	892.641	0.71818	0.127772	5.6208	1.90072e-08	2.20388e-07
hcp	334.239	0.718094	0.189116	3.79711	0.000146393	0.000703599
STM4210	60.8876	0.716607	0.273094	2.62403	0.00868956	0.0243371
ydiL	70.7426	0.71542	0.292287	2.44766	0.0143787	0.0371731
yhhP	1924.21	0.713073	0.153554	4.6438	3.42058e-06	2.4295e-05
STM4510	159.042	0.71132	0.218908	3.2494	0.00115649	0.00431869
btuB	5439.02	0.710907	0.162626	4.37142	1.23442e-05	7.78942e-05
gyrB	7040.82	0.709158	0.120161	5.90172	3.59734e-09	4.83607e-08
STM4010	66.1295	0.708779	0.282783	2.50644	0.0121955	0.0323722
STM2240	99.4519	0.707762	0.235139	3.00998	0.00261268	0.00873656
yegQ	245.677	0.707238	0.262243	2.69688	0.0069993	0.0201757
slsA	356.746	0.707218	0.254539	2.77843	0.00546221	0.0163715
stbE	130.538	0.707004	0.208641	3.38862	0.00070245	0.00282809
yhjY	107.917	0.705965	0.262876	2.68555	0.00724112	0.0207824
tnpA_6	509.303	0.704979	0.158042	4.46071	8.16869e-06	5.37395e-05
mreC	499.989	0.703737	0.151132	4.65643	3.2174e-06	2.29574e-05
ydaO	1885.9	0.703574	0.201705	3.48814	0.000486393	0.00204895
ymdC	1002.61	0.703252	0.161034	4.36709	1.25912e-05	7.91408e-05
yjcB	63.4891	0.702491	0.27011	2.60076	0.00930185	0.0257872
ychP	1115.07	0.699861	0.157386	4.44677	8.71719e-06	5.70244e-05
treC	278.26	0.698044	0.176761	3.94907	7.84541e-05	0.000401623
traY	167.588	0.697535	0.268542	2.59749	0.00939075	0.025987
amyA	261.334	0.697444	0.177641	3.92614	8.63197e-05	0.0004385
ybjG	363.339	0.697381	0.155591	4.48214	7.38996e-06	4.90338e-05
stjB	263.721	0.696633	0.187604	3.71333	0.000204552	0.000945875
STM0345	349.297	0.696164	0.17662	3.94159	8.09424e-05	0.000412993
prfA	713.925	0.695247	0.158971	4.37341	1.22318e-05	7.75015e-05
srgC	528.176	0.694354	0.148723	4.66878	3.02996e-06	2.17202e-05
STM4213	56.6415	0.692031	0.290293	2.3839	0.0171302	0.0430855
tnpA_2	547.922	0.690985	0.171617	4.02633	5.66545e-05	0.000301681
yhgN	76.569	0.690554	0.283348	2.43713	0.0148044	0.0380404
mrdA	813.933	0.689669	0.143781	4.79667	1.61326e-06	1.21885e-05
STM0271	61.8419	0.689171	0.28478	2.42001	0.01552	0.0395939
STM0971	88.2645	0.688728	0.254762	2.70342	0.00686304	0.0198779
panF	631.342	0.685163	0.152679	4.4876	7.20314e-06	4.80002e-05
STM0033	233.529	0.685059	0.198235	3.45578	0.000548694	0.00226813
STM0054	57.179	0.680096	0.288741	2.35539	0.0185034	0.046164
rfaY	2108.7	0.679927	0.178521	3.80867	0.000139716	0.000675005
gntU	332.808	0.67934	0.164437	4.1313	3.60711e-05	0.000203525
dpiB	261.087	0.677735	0.180718	3.75023	0.000176669	0.000829343
ycaM	629.855	0.677242	0.228015	2.97017	0.00297636	0.00970088
yrfI	1907.61	0.675293	0.229146	2.947	0.00320875	0.0102849
rffG	1208.86	0.674788	0.128468	5.25256	1.49998e-07	1.44634e-06
STM0907	70.1205	0.667561	0.268108	2.48989	0.0127782	0.0336807
sthB	90.1459	0.666641	0.250558	2.66062	0.00779966	0.0221795
STM1031	128.879	0.664794	0.206678	3.21656	0.00129736	0.00476418
STM0286	81.3073	0.663366	0.273501	2.42546	0.015289	0.0390477
STM2730	129.923	0.663172	0.218654	3.03297	0.00242158	0.00817416
rplM	31881.6	0.66262	0.195331	3.39229	0.000693101	0.0027953
STM2273	75.3798	0.66169	0.259511	2.54975	0.0107799	0.029085
tnpA_3	482.875	0.661514	0.153593	4.30692	1.65544e-05	0.000102236
yciA	222.478	0.661392	0.250941	2.63565	0.00839765	0.0236624
STM0581	203.144	0.660704	0.193013	3.4231	0.000619103	0.0025321
glnW	227.38	0.659246	0.221122	2.98137	0.00286961	0.00944588
yjfH	579.889	0.658701	0.150834	4.36706	1.25929e-05	7.91408e-05
STM4039	141.491	0.658108	0.267859	2.45692	0.0140133	0.036411
glyX	2045.38	0.655927	0.160288	4.09218	4.27335e-05	0.000235389
STM3779	105.812	0.654102	0.279857	2.33727	0.0194251	0.0481783
osmB	322.395	0.654074	0.181236	3.60896	0.000307427	0.00136575
ilvI	292.884	0.653343	0.167153	3.90864	9.28164e-05	0.000468425
leuT	1031.45	0.652754	0.182281	3.58103	0.000342238	0.00150741
STM0289	161.935	0.652721	0.200352	3.25787	0.00112251	0.00420875
bigA	430.925	0.652671	0.149203	4.37438	1.21776e-05	7.73694e-05
yhjL	2177.71	0.651785	0.131843	4.94363	7.66797e-07	6.27232e-06
spoU	1076.97	0.650003	0.157614	4.12401	3.72341e-05	0.000208565
potC	176.755	0.647941	0.184195	3.51768	0.000435334	0.00185748
ispF	640.222	0.647175	0.181776	3.56028	0.000370456	0.00161635
yfdC	77.8125	0.642952	0.268422	2.39531	0.0166064	0.0420188
rpsI	2376.25	0.640607	0.192722	3.32399	0.000887394	0.00342692
ybfM	2384.78	0.640554	0.120968	5.29526	1.1885e-07	1.15804e-06
yhbP	451.507	0.639903	0.190239	3.36368	0.00076912	0.00306459
gpt	924.154	0.639506	0.157063	4.07165	4.66819e-05	0.000253812
yqhC	1891.09	0.638801	0.116379	5.48896	4.04303e-08	4.36083e-07
STM3357	447.505	0.637953	0.149068	4.27962	1.87216e-05	0.00011377
rnt	228.871	0.637085	0.194516	3.27523	0.00105574	0.00399717
typA	9003.78	0.635015	0.217143	2.92441	0.00345115	0.0109259
rpsT	10635.1	0.633989	0.184234	3.44122	0.000579107	0.00238959
STM4066	370.704	0.632027	0.167136	3.78151	0.00015588	0.000743797
ybiT	1154.71	0.630102	0.210013	3.0003	0.00269716	0.00895451
nhaR	1748.93	0.629299	0.13361	4.70998	2.47743e-06	1.81809e-05
hscC	581.936	0.628117	0.141163	4.4496	8.60313e-06	5.64375e-05
yrfG	617.494	0.628077	0.178372	3.52116	0.000429668	0.00183499
yjfC	182.597	0.627264	0.206872	3.03213	0.00242831	0.00819093
tnpA_4	521.747	0.622508	0.152999	4.0687	4.72764e-05	0.000256454
STM1041	453.417	0.621822	0.147553	4.21422	2.50642e-05	0.000146963
yfeL	80.5659	0.621428	0.251235	2.47349	0.0133799	0.0350203
araC	2167.99	0.619205	0.120477	5.13961	2.75308e-07	2.4898e-06
cysI	144.36	0.618755	0.206637	2.99441	0.00274972	0.00908349
nth	511.211	0.618666	0.219362	2.8203	0.00479786	0.0146109
atpI	3793.2	0.61838	0.108519	5.69837	1.2096e-08	1.46478e-07
rffH	167.847	0.618308	0.193801	3.19043	0.00142063	0.00515965
radC	1117.12	0.61732	0.150236	4.10901	3.97361e-05	0.000221244
yhbZ	1750.84	0.616847	0.201642	3.05912	0.00221986	0.00757668
gidB	723.365	0.616492	0.138674	4.44563	8.76346e-06	5.72464e-05
STM3780	182.279	0.615603	0.21023	2.92823	0.00340896	0.0108071
ruvC	133.518	0.613458	0.257617	2.38128	0.0172527	0.0433471
STM2743	971.819	0.612242	0.187578	3.26394	0.00109876	0.00413415
yafE	332.37	0.611975	0.185055	3.30698	0.000943067	0.00361483
holD	472.497	0.611773	0.159097	3.84528	0.000120414	0.000590225
ygbF	231.377	0.608936	0.188127	3.23683	0.00120866	0.00448819
yciL	1655.47	0.607807	0.214188	2.83773	0.00454362	0.0139098
STM1252	126.412	0.606706	0.204434	2.96773	0.00300007	0.00974632
STM0036	136.228	0.605934	0.208647	2.90411	0.00368299	0.0115651
ycbW	929.981	0.60556	0.139052	4.3549	1.33127e-05	8.31013e-05
corA	1649.55	0.605019	0.118878	5.08942	3.59164e-07	3.17901e-06
ssaN	260.951	0.604563	0.169524	3.56623	0.000362157	0.00158311
yliG	984.719	0.603783	0.233887	2.58152	0.0098366	0.0269366
kup	1492.56	0.603642	0.129151	4.67394	2.95475e-06	2.12467e-05
STM2302	246.852	0.603455	0.186866	3.22934	0.00124075	0.00457803
mntH	437.78	0.601477	0.148366	4.05399	5.03503e-05	0.000271225
STM0857	180.203	0.601365	0.207209	2.90222	0.00370532	0.0116195
yjcC	870.755	0.6004	0.127939	4.69285	2.69422e-06	1.95859e-05
STM1131	231.057	0.60008	0.216345	2.77372	0.005542	0.0165831
STM4104	333.665	0.599346	0.158173	3.78918	0.000151144	0.000724929
phnO	577.831	0.599245	0.137048	4.37252	1.2282e-05	7.76075e-05
wecC	1535.03	0.598028	0.128042	4.67057	3.00369e-06	2.15652e-05
ybeR	80.9906	0.597365	0.24994	2.39003	0.016847	0.0425347
STM3156	784.276	0.597315	0.147855	4.03989	5.34772e-05	0.000286737
mutY	986.988	0.59622	0.176913	3.37013	0.000751326	0.00300401
speA	3088.66	0.596081	0.111742	5.33444	9.58407e-08	9.49806e-07
trkA	487.052	0.595441	0.201351	2.95722	0.00310425	0.0100052
STM3833	147.164	0.591165	0.196168	3.01357	0.00258194	0.00864625
tnpA_1	577.427	0.590652	0.145348	4.06371	4.82992e-05	0.00026112
fhlA	210.244	0.588652	0.175293	3.3581	0.000784802	0.00311636
yhjG	879.094	0.588271	0.187885	3.13101	0.00174204	0.00614886
coaA	4069.6	0.587362	0.150781	3.89547	9.8009e-05	0.000489545
trmE	936.906	0.586473	0.168265	3.48541	0.00049138	0.00206028
pyrG	6626.73	0.586197	0.152475	3.84455	0.000120772	0.000590866
STM2225	495.82	0.585858	0.233068	2.51368	0.0119479	0.0317656
ybfN	239.319	0.585226	0.177375	3.29938	0.000968994	0.00369588
yjbA	102.016	0.583331	0.227392	2.56532	0.0103082	0.0280408
aroM	1076.22	0.582243	0.14065	4.13966	3.47823e-05	0.000196732
wecE	1652.37	0.581755	0.149457	3.89245	9.92353e-05	0.000494896
lysT	1444.78	0.580323	0.217133	2.67266	0.00752529	0.0214519
STM3126	217.734	0.580217	0.191601	3.02826	0.00245966	0.0082846
mtlR	294.085	0.57922	0.22631	2.5594	0.0104852	0.0284186
STM3022	216.465	0.579009	0.192622	3.00594	0.00264759	0.00882785
rfaZ	850.978	0.57875	0.175076	3.30571	0.000947362	0.00362829
STM0053	255.826	0.577125	0.195244	2.95592	0.00311743	0.0100338
rimI	888.677	0.576854	0.134927	4.2753	1.90878e-05	0.000115573
aroB	2134.54	0.576545	0.132202	4.36108	1.29422e-05	8.1116e-05
ytgA	582.994	0.576381	0.182704	3.15473	0.00160649	0.00573148
STM0925	182.948	0.57626	0.187797	3.06852	0.00215118	0.00738504
cbiA	490.336	0.575913	0.145547	3.9569	7.59291e-05	0.00039042
hofQ	461.184	0.57587	0.149015	3.86451	0.000111313	0.000548639
rpsR	2218.36	0.575853	0.226718	2.53996	0.0110866	0.0297395
hsdM	1021.15	0.575616	0.166707	3.45287	0.000554654	0.00229073
lysP	1339.75	0.57481	0.130731	4.3969	1.09809e-05	7.02477e-05
yaiW	768.42	0.573524	0.174839	3.2803	0.00103695	0.00393748
dniR	1117.62	0.572072	0.128868	4.43921	9.02889e-06	5.85678e-05
yhgH	162.202	0.569251	0.201938	2.81894	0.00481829	0.0146635
apt	288.714	0.568053	0.196005	2.89815	0.00375366	0.0117483
exo	235.726	0.566493	0.168777	3.35645	0.000789493	0.00312163
uvrD	4097.49	0.566296	0.147148	3.84848	0.000118852	0.000584555
hemK	125.572	0.565878	0.233191	2.42667	0.015238	0.0389388
rtT	1160.39	0.565391	0.170747	3.31128	0.000928709	0.00356569
hybC	1408.59	0.564303	0.120545	4.68124	2.85139e-06	2.05993e-05
nhaA	2367.31	0.563835	0.140937	4.00061	6.31781e-05	0.000332599
yicF	312.363	0.563314	0.158497	3.55411	0.000379266	0.00164858
pflC	759.758	0.562972	0.159857	3.52171	0.000428766	0.00183283
ybjZ	857.248	0.56262	0.142717	3.94222	8.07307e-05	0.000412367
yhdU	188.033	0.561562	0.205142	2.73743	0.00619206	0.0181995
yfaE	290.487	0.559447	0.182843	3.0597	0.00221555	0.00757239
STM4272	148.74	0.559088	0.203849	2.74266	0.00609431	0.0179463
yqiA	773.349	0.558446	0.144446	3.86611	0.000110586	0.000545634
STM2727	1967.92	0.5581	0.167398	3.33397	0.000856146	0.00334524
metB	1789.24	0.556977	0.141693	3.93085	8.46445e-05	0.000430462
rcsA	240.572	0.556347	0.189309	2.93882	0.00329463	0.0105383
shdA	363.884	0.555219	0.180299	3.07943	0.00207396	0.0071517
ygbO	1533.46	0.554776	0.1431	3.87686	0.000105815	0.000524889
ftsN	4296.84	0.553182	0.137614	4.01982	5.82418e-05	0.000309068
foxA	463.831	0.552445	0.141722	3.89809	9.69552e-05	0.000485732
tnpA_5	518.088	0.552297	0.152218	3.62834	0.000285255	0.00128138
orf6	3389.4	0.551629	0.136433	4.04322	5.27231e-05	0.000283348
wecB	3533.2	0.550315	0.128844	4.27118	1.94439e-05	0.00011734
yhbY	3196.69	0.550168	0.164905	3.33628	0.000849071	0.0033232
STM2475	1015.5	0.550034	0.13073	4.2074	2.58325e-05	0.000150896
plsX	1077.04	0.549562	0.153979	3.56907	0.000358244	0.00156908
nanT	1411.13	0.549481	0.133497	4.11605	3.85429e-05	0.000215117
yhjN	622.757	0.549313	0.146147	3.75864	0.000170839	0.000806874
menD	458.641	0.548351	0.163752	3.34866	0.000812039	0.00319173
acrF	243.577	0.547235	0.198156	2.76164	0.00575114	0.0170767
STM2732	152.285	0.545585	0.210683	2.5896	0.00960876	0.0264798
STM0922	164.604	0.545373	0.203664	2.67781	0.00741049	0.0212029
yhdE	1267.66	0.543211	0.139169	3.90323	9.49162e-05	0.000477463
emrD	373.397	0.542124	0.175445	3.09	0.00200156	0.0069278
STM1854	608.424	0.539424	0.190986	2.82442	0.00473657	0.0144528
recG	2438.44	0.539379	0.154232	3.4972	0.00047017	0.00198755
trmU	1228.98	0.537318	0.150874	3.56136	0.000368932	0.00161121
ybjY	2106.05	0.536125	0.11846	4.52578	6.01743e-06	4.06834e-05
STM4002	44962.7	0.533568	0.127944	4.17033	3.04153e-05	0.000174993
STM1048	218.089	0.532806	0.180044	2.95931	0.00308331	0.00994463
STM1250	121.064	0.53194	0.217636	2.44417	0.0145187	0.0374789
lpfD	123.267	0.531867	0.217147	2.44934	0.0143118	0.0370414
STM0041	190.732	0.531825	0.185522	2.86664	0.00414855	0.0128273
yigW	238.774	0.53162	0.175267	3.0332	0.00241977	0.00817401
caiB	264.617	0.530763	0.171519	3.09449	0.00197155	0.00683922
aroK	12597.9	0.530704	0.123613	4.29327	1.76063e-05	0.000108157
idnR	142.454	0.529641	0.212127	2.49681	0.0125316	0.0331366
sseL	182.446	0.528019	0.214575	2.46077	0.0138639	0.0360431
STM3388	191.937	0.527251	0.195916	2.6912	0.00711947	0.0204712
thrB	909.058	0.52725	0.151706	3.47548	0.000509933	0.00212877
leuQ	329.544	0.526245	0.195392	2.69328	0.00707531	0.0203569
nanK	1716.67	0.525638	0.142112	3.69876	0.000216657	0.000998862
yijP	2969.43	0.525471	0.184163	2.85329	0.00432694	0.0133168
prpE	184.945	0.522294	0.200183	2.60908	0.0090786	0.0252437
sgaE	113.168	0.520289	0.213162	2.44081	0.0146543	0.0377174
STM4495	5108.7	0.519507	0.188915	2.74995	0.00596039	0.0176078
yqiE	1860.02	0.518893	0.132834	3.90633	9.37068e-05	0.000472404
era	1072.55	0.516758	0.132052	3.91331	9.10412e-05	0.000461162
STM0905	1113.35	0.515673	0.142147	3.62775	0.000285898	0.00128239
bcsC	702.632	0.514854	0.140822	3.65607	0.000256116	0.00116116
yggW	1040.38	0.514445	0.129316	3.97819	6.94432e-05	0.000361479
nanA	13851.3	0.51406	0.160392	3.20503	0.00135049	0.00494363
STM0019	130.31	0.513401	0.202828	2.53121	0.0113669	0.0304562
livG	233.811	0.512241	0.173037	2.9603	0.00307344	0.00991971
ychM	208.272	0.511934	0.206328	2.48116	0.0130956	0.0343732
creC	654.204	0.511416	0.149957	3.41043	0.000648612	0.00263421
spvB	256.682	0.509633	0.202086	2.52186	0.0116738	0.0311681
mutT	687.475	0.506796	0.166249	3.04842	0.00230051	0.00781667
STM3691	440.7	0.505568	0.151321	3.34104	0.000834664	0.00326957
soxR	353.988	0.503994	0.16819	2.99657	0.00273036	0.00903239
tlpA	1382.18	0.503648	0.14296	3.523	0.00042669	0.0018265
yhjO	1083.96	0.503636	0.152004	3.31331	0.000921986	0.00354281
sdaC	13055.5	0.501098	0.169479	2.9567	0.0031095	0.0100152
sdaB	9979.9	0.493104	0.163998	3.00677	0.00264038	0.00881649
STM1585	182.516	0.492677	0.183866	2.67955	0.00737222	0.0211064
livM	172.753	0.49034	0.191211	2.5644	0.0103355	0.0280984
STM3079	176.037	0.489568	0.195721	2.50136	0.0123719	0.0327515
proY	435.15	0.485777	0.191031	2.54293	0.0109928	0.029522
ytfL	3882.4	0.485578	0.107921	4.49939	6.815e-06	4.54791e-05
udg	1609.5	0.484922	0.139917	3.46578	0.000528704	0.00220317
yhcH	1481.2	0.48434	0.155936	3.10602	0.00189624	0.00660267
yeaM	137.098	0.479233	0.204323	2.34546	0.0190034	0.0472588
polB	272.416	0.478325	0.170078	2.81239	0.00491746	0.0149164
STM1258	280.041	0.4773	0.172518	2.76667	0.00566327	0.0168876
ydeW	471.107	0.476871	0.16351	2.91646	0.00354029	0.0111709
nlpI	14221.9	0.475356	0.125999	3.77271	0.000161486	0.000765819
mdlB	844.208	0.475113	0.15948	2.97914	0.00289056	0.00946781
pbpC	288.872	0.474697	0.168859	2.8112	0.00493566	0.014952
degS	1327.32	0.474155	0.131291	3.61147	0.000304462	0.00135518
ybeA	953.209	0.473403	0.145194	3.26049	0.00111221	0.00417685
yidF	1482.39	0.473325	0.145912	3.24391	0.00117901	0.00439925
udk	309.993	0.473162	0.170291	2.77856	0.00546012	0.0163715
STM0886	156.248	0.47208	0.196281	2.40512	0.0161671	0.0410415
phoQ	2852.09	0.470988	0.121927	3.86286	0.000112067	0.000551772
priA	1303.01	0.47063	0.153846	3.05909	0.00222008	0.00757668
STM1188	773.951	0.469033	0.151437	3.09723	0.00195341	0.00678646
rsmC	351.237	0.467546	0.17491	2.67306	0.00751619	0.0214392
accA	2972.33	0.466448	0.147982	3.15205	0.00162129	0.0057758
STM2697	190.929	0.465917	0.196937	2.36582	0.0179903	0.0450292
STM3651	608.765	0.465165	0.16291	2.85536	0.00429885	0.0132391
mrdB	760.029	0.464415	0.190313	2.44027	0.0146763	0.0377529
STM3129	204.848	0.463836	0.179415	2.58527	0.00973029	0.0267194
cafA	3008.55	0.463328	0.137318	3.37412	0.00074053	0.00296596
recO	719.46	0.461214	0.158344	2.91274	0.0035827	0.0112717
STM2011	367.281	0.460876	0.192537	2.3937	0.0166795	0.0421806
mreB	4891.75	0.460628	0.145042	3.17583	0.00149406	0.0053842
tmk	660.253	0.460177	0.142121	3.23792	0.00120403	0.00447458
recQ	1257.51	0.459319	0.123719	3.71261	0.000205135	0.000947063
araE	215.004	0.45858	0.191783	2.39115	0.0167959	0.042452
dam	3048.44	0.458139	0.141637	3.23459	0.00121816	0.00451987
traS	8645.09	0.457517	0.133615	3.42414	0.000616743	0.00252467
STM4320	360.151	0.456921	0.151195	3.02206	0.00251063	0.008444
STM1540	649.243	0.453246	0.167579	2.70467	0.00683733	0.0198274
yidC	8409.67	0.451625	0.170105	2.65497	0.00793143	0.0224991
tag	2728.92	0.450859	0.131289	3.43409	0.000594541	0.00244458
STM4065	393.016	0.450012	0.176726	2.54638	0.0108848	0.0292942
ybdO	767.381	0.446173	0.179289	2.48857	0.0128258	0.0337796
ydiO	200.784	0.443708	0.178589	2.48452	0.0129727	0.0340891
yrbG	850.299	0.442741	0.135612	3.26477	0.00109553	0.00413095
syd	615.365	0.442671	0.155723	2.84269	0.0044735	0.0137223
STM0410	302.665	0.441725	0.169018	2.61349	0.00896239	0.0249655
pagP	1169.31	0.439313	0.139629	3.14629	0.00165356	0.00587228
yhcQ	220.056	0.437751	0.169431	2.58365	0.009776	0.0268132
kdtA	961.382	0.437564	0.151436	2.88943	0.00385936	0.0120375
cysN	358.623	0.437071	0.167122	2.61529	0.00891527	0.0248492
yceA	662.111	0.435801	0.137849	3.16143	0.00156995	0.00561404
thiC	997.632	0.434568	0.167889	2.58843	0.00964153	0.0265385
rpmH	10966	0.434433	0.163843	2.65151	0.00801322	0.0227172
galS	2034.66	0.433871	0.159798	2.71513	0.006625	0.0192886
maa	3034.25	0.433751	0.137085	3.1641	0.00155563	0.00557576
cysE	2378.2	0.433133	0.121226	3.57295	0.000352989	0.00154888
ybdM	600.059	0.432564	0.169883	2.54624	0.010889	0.0292942
yjaH	1400.03	0.431755	0.143301	3.01292	0.00258743	0.00865838
cigR	1221.31	0.431714	0.145122	2.97483	0.00293148	0.0095748
rstA	1207.3	0.429985	0.145691	2.95135	0.00316393	0.0101623
yfhD	559.554	0.428466	0.14442	2.96681	0.00300909	0.00975087
yadE	562.791	0.427343	0.142453	2.99989	0.00270079	0.00895716
rfaK	3840.34	0.427145	0.167835	2.54503	0.0109269	0.029362
yiaC	2239.27	0.424318	0.118543	3.57943	0.000344347	0.00151526
pefD	229.279	0.42231	0.17621	2.39663	0.0165465	0.0418902
STM2300	371.105	0.421747	0.164765	2.55969	0.0104766	0.0284186
cdd	1655.65	0.420713	0.152616	2.75667	0.00583927	0.0173051
truA	555.437	0.420335	0.174759	2.40522	0.0161627	0.0410415
STM3595	481.488	0.420002	0.141759	2.96278	0.00304871	0.00984674
rpoC	23705.2	0.418535	0.124693	3.35651	0.000789315	0.00312163
fabH	1350.75	0.417952	0.165743	2.52168	0.0116796	0.0311681
mltC	1000.71	0.414924	0.139818	2.96761	0.00300126	0.00974632
yceD	9985.18	0.413004	0.159786	2.58474	0.00974536	0.0267449
pgtB	1164.42	0.412543	0.129108	3.19533	0.00139672	0.00508875
yrdB	574.733	0.411179	0.149611	2.74832	0.00599007	0.0176842
lrhA	1244.74	0.409009	0.15004	2.72601	0.00641048	0.0187228
aefA	1578	0.407327	0.141726	2.87404	0.00405257	0.0125641
aspS	1616.18	0.406958	0.145548	2.79603	0.00517339	0.0155806
yhdP	2232.02	0.40687	0.120471	3.37732	0.000731958	0.00293416
yjgQ	1864.21	0.405263	0.129077	3.13971	0.00169117	0.00599209
yqiB	783.246	0.403973	0.150332	2.68721	0.00720527	0.0206923
brnQ	1151.22	0.402546	0.15765	2.55342	0.010667	0.0288474
apaH	2476.84	0.401379	0.11292	3.55455	0.000378627	0.00164858
misL	528.219	0.400141	0.146723	2.72719	0.00638769	0.0186915
yjeA	557.766	0.399991	0.162452	2.46221	0.0138084	0.035939
surE	848.653	0.399042	0.13889	2.87307	0.00406504	0.0125943
lpxB	3522.17	0.397369	0.133885	2.96798	0.00299767	0.00974632
rplU	38031.7	0.393369	0.163464	2.40646	0.016108	0.0409589
STM4242	607.471	0.391723	0.134755	2.90693	0.00364996	0.0114692
STM4509	1208.81	0.390311	0.140485	2.77831	0.00546421	0.0163715
holC	784.928	0.389824	0.139304	2.79837	0.00513606	0.0155041
ftsQ	6468.8	0.387764	0.126872	3.05633	0.00224061	0.00764114
yhfK	2150.41	0.387055	0.147473	2.62459	0.00867531	0.0243118
accB	18171.8	0.386941	0.140325	2.75747	0.00582513	0.0172743
rlgA	1519.15	0.383058	0.120905	3.16825	0.00153357	0.0055052
rbsA	400.064	0.38219	0.147819	2.58552	0.0097231	0.0267194
rep	2349.07	0.381235	0.127005	3.00173	0.00268453	0.00892533
yebA	3392.84	0.376388	0.118786	3.16861	0.00153168	0.0055052
envZ	2626.01	0.372283	0.130796	2.84628	0.00442332	0.0135863
secE	5918.07	0.371604	0.134473	2.76341	0.00572005	0.0169952
STM0212	548.332	0.371104	0.150432	2.46692	0.013628	0.0355293
yheS	1235.94	0.369208	0.119685	3.08483	0.0020367	0.0070389
ynfK	541.385	0.367427	0.143494	2.56057	0.0104501	0.0283935
traI	1909.61	0.367121	0.139316	2.63517	0.00840944	0.0236812
pgtA	923.711	0.366808	0.136003	2.69706	0.00699551	0.0201757
yncC	446.89	0.366626	0.150113	2.44234	0.0145926	0.0376021
STM2742	1980.24	0.365333	0.139409	2.62058	0.00877801	0.0245309
tatC	4019.97	0.364566	0.114258	3.19072	0.00141918	0.00515844
dxr	640.095	0.364536	0.139562	2.612	0.0090014	0.0250441
metL	1429.33	0.361594	0.127187	2.84301	0.00446897	0.0137175
atpF	24181.8	0.361504	0.124044	2.91432	0.00356464	0.0112239
yigQ	981.849	0.357862	0.145706	2.45606	0.014047	0.0364782
yjbH	658.717	0.357583	0.142722	2.50545	0.0122295	0.0324303
ftsW	1606.09	0.355138	0.137154	2.58934	0.0096161	0.0264842
STM4103	746.269	0.353028	0.138286	2.55289	0.0106833	0.0288748
malT	17151.8	0.352181	0.110789	3.17883	0.00147871	0.00534132
cdsA	2079.88	0.351026	0.133732	2.62485	0.00866881	0.0243083
yecP	590.67	0.346465	0.136017	2.54721	0.0108587	0.0292635
STM1839	4294.89	0.339918	0.125583	2.70672	0.00679507	0.0197342
apaG	757.563	0.338899	0.134477	2.52013	0.0117313	0.0312699
yibP	4213.69	0.335715	0.142691	2.35275	0.0186353	0.046468
mutH	608.635	0.334934	0.142634	2.3482	0.0188645	0.0469385
aroL	1242.02	0.334511	0.129582	2.58146	0.00983843	0.0269366
gpmB	3595.87	0.330144	0.120846	2.73193	0.0062965	0.0184713
nagC	593.868	0.323958	0.135716	2.38702	0.0169854	0.0428142
pqaB	739.542	0.32208	0.135255	2.38127	0.0172528	0.0433471
plsC	733.119	0.318288	0.128759	2.47196	0.0134375	0.0351513
ydgT	2434.9	0.317999	0.128655	2.47173	0.0134463	0.0351544
yhcM	1919.77	0.317932	0.13038	2.43851	0.014748	0.0379165
murC	3984.45	0.315017	0.123751	2.54557	0.0109099	0.0293333
folD	1315.75	0.307257	0.122184	2.51471	0.0119129	0.0317176
yhjJ	6235.43	0.292606	0.118	2.47972	0.0131487	0.0344736
ybgF	2900.58	-0.280227	0.116841	-2.39836	0.0164687	0.0417159
yacC	2195.9	-0.285271	0.122045	-2.33742	0.0194175	0.0481783
tsr	23454.2	-0.290487	0.117748	-2.46701	0.0136245	0.0355293
dnaJ	6849.59	-0.295733	0.11898	-2.48557	0.0129346	0.0340082
STM1849	1322.41	-0.295798	0.119719	-2.47077	0.0134821	0.0352282
yfcY	1268.72	-0.296235	0.117986	-2.51076	0.012047	0.0320013
fur	5901.06	-0.296474	0.120239	-2.46569	0.0136749	0.0356115
hutI	2799.66	-0.296859	0.117103	-2.53502	0.0112441	0.0301446
yqjC	2665.04	-0.29688	0.119665	-2.48092	0.0131044	0.0343769
ffh	2208.02	-0.297984	0.122064	-2.4412	0.0146385	0.0376976
dapA	10918.8	-0.29889	0.110514	-2.70454	0.00683999	0.0198274
phoP	2269.68	-0.301221	0.121599	-2.47715	0.0132435	0.0347024
ubiB	6563.33	-0.301547	0.11933	-2.527	0.0115042	0.0307354
frdA	2060.24	-0.305686	0.129681	-2.35721	0.0184128	0.0459627
nlpB	1634.31	-0.30602	0.117361	-2.60752	0.00912004	0.0253438
ttrS	1634.5	-0.306542	0.116526	-2.63068	0.00852138	0.0239673
flgD	4776.93	-0.306932	0.111474	-2.75339	0.0058981	0.0174572
lig	3460.35	-0.309405	0.115673	-2.67482	0.00747699	0.0213444
STM3152	1830.83	-0.310039	0.123787	-2.50461	0.0122587	0.0324892
ycjF	599.67	-0.314914	0.133378	-2.36107	0.0182224	0.045561
STM3012	1224.12	-0.315464	0.126002	-2.50364	0.0122924	0.0325598
metG	1122.7	-0.316283	0.135373	-2.33637	0.0194717	0.0482683
yihX	2307.29	-0.31683	0.133895	-2.36626	0.0179688	0.0449996
nuoL	1765.72	-0.319631	0.137196	-2.32973	0.0198204	0.0490801
efp	23951.4	-0.326315	0.135203	-2.41352	0.0157991	0.0402394
ompR	2947.36	-0.33155	0.122239	-2.71231	0.00668156	0.0194167
ybjR	474.84	-0.331943	0.140146	-2.36854	0.0178584	0.0447473
sfsA	532.043	-0.333121	0.142359	-2.34002	0.0192828	0.0478767
yciB	1136.5	-0.333329	0.121916	-2.73408	0.00625548	0.0183742
ptr	3559.16	-0.334065	0.122756	-2.72137	0.00650115	0.0189518
rdgC	2040.42	-0.334197	0.140632	-2.37639	0.017483	0.0439015
ygdR	489.695	-0.334296	0.143895	-2.3232	0.0201686	0.049779
sppA	2131.65	-0.334787	0.114114	-2.93381	0.00334832	0.0106585
vacB	7537.64	-0.334851	0.115645	-2.89552	0.00378534	0.0118225
ppc	3938.73	-0.335019	0.137562	-2.43541	0.0148751	0.0381797
malM	19999.1	-0.33588	0.129637	-2.59093	0.00957164	0.0263932
pgm	5711.63	-0.336046	0.106613	-3.15203	0.00162141	0.0057758
nagD	846.251	-0.336116	0.138483	-2.42713	0.0152186	0.0389106
hemL	1647.33	-0.338023	0.115435	-2.92826	0.00340864	0.0108071
yqhA	1080.11	-0.340611	0.146374	-2.32698	0.0199662	0.0493357
kdgK	1482.61	-0.342363	0.123713	-2.76739	0.00565073	0.0168649
yafB	798.669	-0.343138	0.14097	-2.43411	0.0149283	0.0382739
gshB	802.319	-0.343736	0.134677	-2.5523	0.0107016	0.0289073
gcpE	1095.02	-0.343898	0.142623	-2.41123	0.0158989	0.0404492
pmbA	1012.83	-0.344037	0.146769	-2.34406	0.019075	0.0474115
katG	1989.01	-0.346153	0.132886	-2.60489	0.00919034	0.0255086
dapB	1110.27	-0.347725	0.126726	-2.7439	0.00607135	0.0179014
ycdX	614.489	-0.347782	0.135903	-2.55904	0.0104961	0.0284186
STM2532	3429.9	-0.348869	0.116307	-2.99955	0.00270376	0.00895716
gyrA	3897.8	-0.35024	0.140149	-2.49906	0.0124523	0.0329458
STM0402	6086.19	-0.350851	0.143655	-2.44232	0.0145933	0.0376021
sucB	2941.56	-0.351359	0.133697	-2.62803	0.00858815	0.0241259
ygfZ	2831.41	-0.352685	0.127505	-2.76604	0.00567409	0.0168912
flgC	945.603	-0.353544	0.142181	-2.48658	0.0128978	0.0339466
htrA	2371.83	-0.354087	0.123424	-2.86886	0.0041195	0.0127475
tufA	98224.7	-0.354237	0.146159	-2.42364	0.0153657	0.0392219
dcm	433.303	-0.355938	0.146593	-2.42807	0.0151795	0.0388321
deoD	8282.8	-0.3564	0.138269	-2.57759	0.00994923	0.0272239
ilvD	1123.3	-0.358561	0.146704	-2.4441	0.0145212	0.0374789
srfC	1064.99	-0.358908	0.145812	-2.46145	0.0138376	0.0359947
cysB	1358.04	-0.36176	0.127416	-2.8392	0.00452269	0.0138549
marC	371.22	-0.362825	0.152072	-2.38589	0.017038	0.0429236
yncB	645.755	-0.363275	0.134383	-2.70328	0.00686599	0.0198779
glpA	2132.54	-0.363756	0.115955	-3.13705	0.00170659	0.00602831
STM3251	1240.1	-0.363853	0.141775	-2.56641	0.0102758	0.0279854
smpB	3682.36	-0.364485	0.13809	-2.63948	0.00830335	0.0234251
kdgR	9641.05	-0.365203	0.134065	-2.72408	0.00644813	0.0188209
oxyR	3101.55	-0.365866	0.109939	-3.32791	0.000875007	0.00339038
yjdB	3495.98	-0.368852	0.118547	-3.11144	0.0018618	0.00649249
yjfP	694.479	-0.369014	0.150388	-2.45374	0.0141378	0.0366524
galR	1313.69	-0.369498	0.13367	-2.76425	0.00570545	0.0169627
sdaA	4235.71	-0.370571	0.140217	-2.64284	0.00822129	0.0232502
mtlD	819.342	-0.371954	0.134448	-2.76653	0.00566561	0.0168876
nuoI	2088.25	-0.372597	0.122136	-3.05068	0.00228326	0.00776374
mioC	9572.44	-0.372663	0.116982	-3.18566	0.00144425	0.00523723
ptrB	1213.8	-0.372812	0.127843	-2.91617	0.00354359	0.0111728
yiiQ	1265.03	-0.372834	0.145642	-2.55993	0.0104694	0.0284186
vacJ	2683.2	-0.374128	0.122116	-3.06371	0.00218614	0.00748795
yhhK	638.852	-0.374691	0.13806	-2.71398	0.00664802	0.0193417
srfA	1543.16	-0.374783	0.119426	-3.13822	0.00169979	0.00600888
hemX	2409.31	-0.375355	0.128754	-2.91528	0.0035537	0.011197
pgk	4007.75	-0.375424	0.137689	-2.7266	0.00639902	0.0187129
ygfX	1767.19	-0.375687	0.133361	-2.81706	0.00484656	0.0147399
ribA	1562.61	-0.376259	0.144719	-2.59992	0.00932457	0.0258193
STM1857	1068.93	-0.377083	0.150455	-2.50629	0.0122007	0.0323722
hslU	11220.7	-0.377589	0.138982	-2.71682	0.00659119	0.0192022
STM1045	445.38	-0.379654	0.152691	-2.48641	0.0129038	0.0339466
clpX	9972.14	-0.380425	0.115127	-3.30438	0.000951853	0.00363649
ytfP	1305.42	-0.380527	0.146741	-2.59319	0.00950908	0.0262519
edd	833.128	-0.381103	0.158544	-2.40377	0.016227	0.0411712
dgt	1536.73	-0.383347	0.135451	-2.83016	0.0046525	0.0142243
cysS	2157.08	-0.383633	0.117307	-3.27034	0.00107418	0.00406034
htpG	33317.7	-0.385337	0.144914	-2.65907	0.00783558	0.0222544
ytfJ	673.306	-0.385652	0.142582	-2.70477	0.00683511	0.0198274
yqcD	1227.97	-0.385731	0.131218	-2.93963	0.00328608	0.0105182
ybhF	862.933	-0.385815	0.146276	-2.63758	0.00835011	0.0235428
ylaB	960.023	-0.386765	0.125825	-3.07385	0.00211319	0.00727075
zntR	1407.68	-0.386795	0.139768	-2.76742	0.00565019	0.0168649
tktA	10833	-0.387538	0.120798	-3.20815	0.00133591	0.00489798
tig	71483.3	-0.38761	0.138754	-2.79351	0.00521401	0.0156928
ycbL	776.974	-0.387761	0.125353	-3.09336	0.00197904	0.00686008
gor	3478.18	-0.388029	0.132079	-2.93785	0.00330499	0.0105496
ftsK	7521.34	-0.38826	0.120141	-3.23171	0.00123051	0.00455841
STM2336	938.184	-0.388535	0.137722	-2.82116	0.00478499	0.0145813
rpmJ2	1350.87	-0.388616	0.130404	-2.9801	0.00288154	0.00946017
glnS	5015.97	-0.388685	0.135217	-2.87453	0.00404628	0.0125529
rplT	28726.1	-0.388735	0.140526	-2.76628	0.00566997	0.0168897
miaA	11517.5	-0.388796	0.129279	-3.00741	0.00263482	0.00880426
ybaO	999.483	-0.38881	0.150391	-2.58533	0.00972871	0.0267194
STM1549	449.63	-0.392114	0.14653	-2.676	0.00745073	0.0212917
dapE	1266.3	-0.392664	0.121955	-3.21974	0.00128309	0.00471924
yihA	4188.22	-0.396365	0.118919	-3.33306	0.000858959	0.00335059
yidH	565.586	-0.396991	0.145235	-2.73343	0.0062678	0.0183988
yfbU	3285.71	-0.397068	0.146952	-2.70202	0.00689188	0.0199404
tctD	6020.49	-0.397078	0.122865	-3.23182	0.00123003	0.00455841
yegH	1004.87	-0.397905	0.138993	-2.86277	0.00419952	0.0129676
pdxJ	506.672	-0.400092	0.143396	-2.79011	0.00526898	0.0158377
imp	12566.3	-0.400363	0.122055	-3.28017	0.00103743	0.00393748
mrp	3123.16	-0.400469	0.119657	-3.3468	0.000817487	0.00321042
ybbO	1150.28	-0.400724	0.12819	-3.12601	0.00177193	0.0062401
STM1324	1076.8	-0.401223	0.129569	-3.0966	0.00195756	0.00679577
ymbA	497.39	-0.401848	0.139115	-2.8886	0.00386961	0.0120613
yfiQ	2470.59	-0.402513	0.120122	-3.35086	0.000805598	0.00317344
galU	3897.31	-0.404255	0.130308	-3.10232	0.00192012	0.00667581
STM1656	651.514	-0.404553	0.148155	-2.73061	0.0063217	0.0185218
tyrR	1348.8	-0.407153	0.12224	-3.33077	0.000866076	0.00336702
nuoJ	2543.32	-0.407848	0.117884	-3.45974	0.0005407	0.00224308
garK	434.367	-0.408649	0.155943	-2.62051	0.00877993	0.0245309
dnaK	69838.3	-0.410534	0.137192	-2.99241	0.00276782	0.00913675
yajF	982.119	-0.410802	0.138214	-2.9722	0.00295669	0.00964356
STM3777	825.83	-0.411693	0.163398	-2.51958	0.0117496	0.0313009
hslV	3420.29	-0.41219	0.167904	-2.45491	0.014092	0.0365542
parA	11671.8	-0.412323	0.139894	-2.9474	0.0032046	0.0102787
csrB	1.0261e+06	-0.412809	0.135249	-3.05221	0.00227166	0.00772997
fnr	7136.66	-0.412933	0.154277	-2.67657	0.00743803	0.0212685
grpE	36185.6	-0.412984	0.1386	-2.97968	0.00288553	0.00946017
fliA	9737.48	-0.41333	0.155411	-2.65958	0.00782376	0.0222344
yahN	692.745	-0.414561	0.161127	-2.57287	0.0100858	0.0275164
pgpB	389.186	-0.414582	0.150168	-2.76079	0.00576609	0.0171101
fliZ	9530.84	-0.415454	0.131393	-3.16192	0.00156735	0.00560907
PSLT106	721.209	-0.416278	0.133461	-3.11909	0.00181413	0.00636455
yaeT	20169.6	-0.416668	0.126054	-3.30547	0.000948157	0.00362834
celA	1052.25	-0.416849	0.144651	-2.88176	0.00395464	0.0123015
helD	1081.51	-0.417032	0.127665	-3.2666	0.00108846	0.00411099
tufB	61728.8	-0.417108	0.128761	-3.2394	0.00119781	0.00445503
yjeB	1907.75	-0.417502	0.142941	-2.9208	0.00349137	0.0110306
murB	808.431	-0.417822	0.137361	-3.04179	0.00235175	0.00796744
hemC	1608.26	-0.417837	0.135621	-3.08091	0.0020637	0.00712161
sitD	636.956	-0.418383	0.15847	-2.64015	0.00828696	0.0233931
hemD	2126.93	-0.418665	0.123222	-3.39765	0.000679683	0.00275076
nlpC	495.329	-0.420523	0.178898	-2.35063	0.0187418	0.0466584
yihW	895.318	-0.420656	0.127185	-3.30742	0.00094158	0.00361211
sapC	266.686	-0.42155	0.169822	-2.4823	0.0130538	0.0342828
yieE	977.001	-0.421992	0.138707	-3.04233	0.00234753	0.00795895
lplA	392.345	-0.422409	0.154694	-2.73061	0.00632166	0.0185218
valX	1766.85	-0.42295	0.181786	-2.32663	0.0199848	0.0493553
degQ	4306.43	-0.423639	0.127264	-3.32882	0.000872135	0.00338467
orn	1766.77	-0.424253	0.129375	-3.27925	0.00104082	0.00394711
STM2346	3600.06	-0.426445	0.128177	-3.327	0.000877868	0.00339863
lipA	2284.42	-0.427287	0.142441	-2.99975	0.00270203	0.00895716
yqjE	1174.41	-0.428287	0.148935	-2.87565	0.00403193	0.0125168
rfaD	2428.3	-0.428378	0.135172	-3.16914	0.0015289	0.00550121
rcsF	540.637	-0.428841	0.151713	-2.82665	0.00470372	0.014362
ycbB	3047.78	-0.429868	0.146309	-2.93809	0.00330238	0.0105485
STM4549	3006.35	-0.431125	0.155623	-2.77031	0.00560021	0.0167357
pgsA	1272.95	-0.43124	0.119948	-3.59523	0.000324103	0.00143434
ydiK	724.996	-0.431561	0.132224	-3.26386	0.00109905	0.00413415
STM2341	3353.05	-0.432318	0.138654	-3.11796	0.00182105	0.00637435
STM3461	2671.36	-0.432994	0.137955	-3.13866	0.00169721	0.00600555
ycgL	589.465	-0.433331	0.146742	-2.953	0.00314701	0.0101149
ygiE	1271.1	-0.435916	0.133767	-3.25877	0.00111894	0.00419876
rimJ	3671.39	-0.436008	0.136703	-3.18946	0.00142538	0.00517285
pspB	245.38	-0.436793	0.172657	-2.52984	0.0114114	0.0305403
10Sa	653444	-0.440154	0.115018	-3.82684	0.000129798	0.000632359
bglA	1728.39	-0.44067	0.141312	-3.11841	0.00181827	0.00636944
osmY	3035.23	-0.441002	0.170763	-2.58254	0.00980762	0.026884
STM1542	1428.99	-0.441058	0.148234	-2.97543	0.00292581	0.00956302
glgP	2956.71	-0.441295	0.118703	-3.71765	0.000201087	0.000930782
ygiY	297.213	-0.441387	0.164648	-2.68079	0.00734476	0.0210408
yfeC	3308.15	-0.441652	0.15607	-2.82984	0.00465714	0.0142291
flgE	3969.56	-0.441889	0.128478	-3.43942	0.000582972	0.0024034
dacC	1048.3	-0.442564	0.140752	-3.14428	0.00166497	0.00590376
ubiF	717.906	-0.442576	0.129172	-3.42626	0.00061195	0.00250727
yfcH	247.428	-0.442749	0.18678	-2.37043	0.0177676	0.0445437
yhdH	711.578	-0.443863	0.148632	-2.98632	0.0028236	0.00930764
rseA	1256.31	-0.444053	0.129317	-3.43384	0.000595098	0.0024447
mopA	83190.8	-0.444157	0.149732	-2.96635	0.0030136	0.00975372
modC	1468.29	-0.444286	0.189681	-2.34228	0.0191664	0.0476131
csiE	706.025	-0.444369	0.146167	-3.04015	0.00236461	0.00799932
cyaY	901.251	-0.444951	0.154629	-2.87755	0.00400782	0.0124503
fliY	7161.85	-0.445925	0.131617	-3.38806	0.000703891	0.00283144
ribE	3769.46	-0.446181	0.18688	-2.38753	0.0169619	0.0427783
sucA	12859	-0.447566	0.125402	-3.56906	0.00035827	0.00156908
STM1484	341.609	-0.447992	0.149978	-2.98704	0.00281691	0.00929221
rplB	18609.8	-0.448137	0.183977	-2.43583	0.0148576	0.0381558
minD	10231.4	-0.448402	0.123771	-3.62284	0.000291389	0.00130576
ybeY	4997.15	-0.449691	0.156025	-2.88217	0.00394945	0.0122937
tsf	64227.2	-0.449977	0.135443	-3.32226	0.000892928	0.00344256
hutG	1966.36	-0.450237	0.131988	-3.4112	0.00064678	0.00262907
STM1676	631.687	-0.451171	0.140895	-3.20217	0.00136396	0.00498901
yciO	540.388	-0.451501	0.157831	-2.86067	0.00422753	0.0130454
pdxK	544.138	-0.451754	0.14258	-3.16843	0.00153265	0.0055052
STM1082	210.179	-0.45181	0.175593	-2.57305	0.0100805	0.0275164
ybaE	3037.38	-0.452163	0.123067	-3.67412	0.000238675	0.00108954
dcd	481.861	-0.452992	0.165267	-2.74097	0.00612577	0.0180275
STM3377	1073.95	-0.454113	0.137779	-3.29596	0.000980858	0.00373806
argD	961.161	-0.454173	0.14105	-3.21995	0.00128211	0.00471924
STM0930	708.493	-0.454706	0.136323	-3.33549	0.000851478	0.00332981
yfgM	452.133	-0.454857	0.173175	-2.62658	0.00862481	0.0242142
nuoK	217.253	-0.458266	0.176608	-2.59482	0.00946412	0.0261745
ydiU	813.651	-0.458682	0.140473	-3.26527	0.00109358	0.00412697
STM3793	2936.02	-0.458881	0.174493	-2.62979	0.00854371	0.0240156
yjbQ	1774.85	-0.459556	0.133676	-3.43783	0.000586397	0.00241537
modA	1361.62	-0.459906	0.195524	-2.35217	0.0186644	0.0465156
flgA	1219.68	-0.460023	0.131548	-3.49699	0.000470533	0.00198755
dsbG	1615.03	-0.460051	0.136716	-3.36503	0.000765367	0.00305378
yafA	716.467	-0.460621	0.147833	-3.11581	0.0018344	0.0064066
ybbN	6733.92	-0.460768	0.137754	-3.34486	0.000823239	0.00323027
ftnB	316.052	-0.462169	0.191122	-2.41818	0.0155982	0.0397497
trpH	2087.07	-0.462218	0.122535	-3.77212	0.000161869	0.000766854
yjgK	472.403	-0.462551	0.159565	-2.89883	0.00374554	0.0117377
ydgA	1681.61	-0.463638	0.156355	-2.96529	0.00302402	0.00978061
cpxR	1876.64	-0.465143	0.138578	-3.35653	0.000789258	0.00312163
parB	18720.7	-0.465455	0.13303	-3.49888	0.000467217	0.00197715
bfr	2976.19	-0.46638	0.180329	-2.58627	0.0097022	0.0266897
tktB	227.507	-0.4668	0.171443	-2.72277	0.00647365	0.0188835
STM1543	2179.32	-0.467324	0.146354	-3.1931	0.00140755	0.00512126
astB	158.208	-0.467797	0.198048	-2.36204	0.0181747	0.045466
pspA	3386.61	-0.469888	0.11672	-4.02577	5.67898e-05	0.000301968
galK	508.917	-0.470099	0.157747	-2.98008	0.00288177	0.00946017
STM0257	348.716	-0.470675	0.168203	-2.79826	0.00513795	0.0155041
ygiC	3962.68	-0.471303	0.120218	-3.92039	8.84047e-05	0.000448601
proX	589.677	-0.471583	0.176309	-2.67476	0.00747835	0.0213444
nlpD	29290.9	-0.472248	0.114439	-4.12663	3.6811e-05	0.000206694
yfhF	2915.53	-0.472377	0.13563	-3.48283	0.00049615	0.00207684
STM2293	954.377	-0.472557	0.124465	-3.79672	0.000146626	0.000703987
eco	355.568	-0.473359	0.182518	-2.59348	0.00950089	0.0262449
STM1558	260.06	-0.473777	0.166158	-2.85136	0.00435329	0.013389
yeiR	222.383	-0.475069	0.176712	-2.68838	0.00717998	0.0206324
baeR	350.739	-0.475242	0.156346	-3.03968	0.00236828	0.00800589
srfB	2256.39	-0.476624	0.115447	-4.12851	3.65122e-05	0.000205514
yiiU	12639	-0.476647	0.13969	-3.41219	0.000644429	0.00262181
ybbJ	144.345	-0.476748	0.194505	-2.45108	0.0142428	0.0369039
ydjA	1784.21	-0.477993	0.132065	-3.61936	0.00029533	0.00132214
hutC	393.624	-0.478664	0.162636	-2.94316	0.00324881	0.0104061
ybhS	442.973	-0.478871	0.18851	-2.54029	0.011076	0.0297282
aceF	5372.3	-0.47956	0.143121	-3.35072	0.000806018	0.00317344
xthA	856.646	-0.481284	0.154326	-3.11861	0.00181704	0.00636944
yceB	3316.77	-0.481511	0.117242	-4.10699	4.00844e-05	0.000222915
yidA	2298.2	-0.481581	0.15688	-3.06975	0.00214241	0.00736584
talB	27414.3	-0.48182	0.13194	-3.65181	0.000260397	0.00117942
STM0580	206.761	-0.483727	0.202839	-2.38478	0.0170895	0.0430299
glpT	108012	-0.483858	0.137567	-3.51726	0.000436023	0.00185871
mopB	101498	-0.484091	0.165317	-2.92826	0.00340865	0.0108071
malK	17539.2	-0.484143	0.116313	-4.16242	3.14894e-05	0.000179641
rhuM	945.446	-0.484922	0.14444	-3.35725	0.000787212	0.00312163
pykA	3538.14	-0.484945	0.142973	-3.39187	0.000694176	0.00279721
dgoR	969.166	-0.485787	0.141567	-3.4315	0.000600255	0.0024637
yceI	385.86	-0.486002	0.198509	-2.44826	0.0143547	0.0371316
yfcF	885.376	-0.486302	0.131686	-3.6929	0.00022171	0.00102013
rbsD	1719.37	-0.486767	0.165855	-2.93489	0.00333667	0.0106361
yfeD	1610.28	-0.487833	0.132699	-3.67624	0.0002367	0.00108159
nifU	2516.34	-0.488371	0.161628	-3.02158	0.00251458	0.00845119
nhaB	972.641	-0.489319	0.156411	-3.12841	0.00175753	0.00619409
STM1664	316.155	-0.490541	0.157152	-3.12144	0.0017997	0.00632348
copA	800.92	-0.490706	0.133299	-3.68125	0.000232092	0.00106368
PSLT107	224.67	-0.490765	0.185172	-2.65031	0.00804176	0.0227702
STM0652	832.087	-0.490892	0.139636	-3.51551	0.000438913	0.00186931
cyoE	31737.6	-0.491122	0.112282	-4.37399	1.21996e-05	7.7403e-05
narP	904.109	-0.491909	0.149341	-3.29385	0.000988246	0.00376052
yfbT	1147.76	-0.493178	0.1459	-3.38024	0.000724222	0.00291069
arcB	10367.7	-0.493776	0.120503	-4.09763	4.17409e-05	0.000230807
sapF	482.536	-0.49476	0.140887	-3.51176	0.00044515	0.00189413
surA	9272.46	-0.49526	0.112215	-4.41349	1.01719e-05	6.53423e-05
pntA	2599.52	-0.495557	0.117317	-4.22409	2.39904e-05	0.000141561
fepE	1020.47	-0.49592	0.20036	-2.47514	0.0133185	0.0348792
ygfE	3869.32	-0.496053	0.186648	-2.6577	0.00786756	0.0223315
ydcI	5869.18	-0.496104	0.117134	-4.23536	2.28188e-05	0.00013551
ubiE	1972.8	-0.497213	0.137414	-3.61836	0.000296475	0.00132471
yffB	546.622	-0.497904	0.157256	-3.16619	0.00154449	0.0055401
yjbR	1406.04	-0.498112	0.140781	-3.53821	0.000402842	0.00173803
ybbM	203.565	-0.498392	0.177082	-2.81447	0.00488581	0.0148398
STM2342	3833.92	-0.498708	0.154801	-3.22161	0.00127472	0.00469591
STM0818	478.319	-0.498904	0.142289	-3.50628	0.000454419	0.00192827
yhbS	1380.87	-0.501026	0.155121	-3.2299	0.00123832	0.0045727
STM2340	1945.19	-0.501655	0.145146	-3.45621	0.000547828	0.00226657
ydcF	206.231	-0.505824	0.211619	-2.39025	0.0168368	0.0425321
hfq	25914	-0.507383	0.149499	-3.3939	0.000689059	0.00278143
STM1485	131.485	-0.50747	0.208888	-2.42938	0.0151246	0.038713
ydjN	438.75	-0.508507	0.156482	-3.24962	0.00115561	0.00431869
argB	887.093	-0.50932	0.174638	-2.91643	0.00354058	0.0111709
sugR	2102.51	-0.509481	0.141601	-3.59799	0.00032068	0.00142191
yhaL	457.255	-0.509901	0.185303	-2.75172	0.00592837	0.0175244
ydhF	473.5	-0.510269	0.155549	-3.28043	0.00103648	0.00393748
yffH	721.94	-0.510513	0.153243	-3.33139	0.000864122	0.00336225
nadC	498.866	-0.511404	0.153445	-3.33281	0.000859733	0.00335079
prkB	1143.19	-0.511637	0.137049	-3.73324	0.000189033	0.000878493
tatA	19608.5	-0.511988	0.134759	-3.79929	0.000145109	0.000698148
copS	216.958	-0.512294	0.182712	-2.80383	0.00505	0.0152685
tesA	1533.14	-0.512337	0.14434	-3.54952	0.000385928	0.0016744
yajD	4158.55	-0.514392	0.1205	-4.26879	1.96533e-05	0.000118309
STM0867	321.99	-0.514438	0.159246	-3.23047	0.00123588	0.00456745
STM0893	3758	-0.514888	0.121885	-4.2244	2.39583e-05	0.000141552
allR	796.894	-0.515033	0.159395	-3.23118	0.00123281	0.00456327
serS	13171.1	-0.515811	0.137947	-3.73919	0.000184615	0.000860547
grxC	6475.21	-0.516155	0.126876	-4.06817	4.73833e-05	0.000256733
yqfB	1037.96	-0.516672	0.179328	-2.88116	0.00396212	0.0123166
modF	1551.95	-0.518165	0.130606	-3.96741	7.26594e-05	0.000375654
acnA	1255.57	-0.51845	0.159874	-3.24286	0.00118335	0.0044119
phsA	1303.4	-0.518811	0.14358	-3.61339	0.000302216	0.00134777
clpB	40612.7	-0.519607	0.123073	-4.22195	2.42193e-05	0.000142731
ycbG	990.356	-0.519645	0.156525	-3.31989	0.000900545	0.00346329
phoL	6354.27	-0.520809	0.148504	-3.50705	0.000453104	0.00192445
sseA	1055.66	-0.520905	0.127575	-4.08312	4.44356e-05	0.000243896
lolA	1637.3	-0.522176	0.128005	-4.07933	4.51666e-05	0.000246741
yhiP	7228.06	-0.522267	0.150952	-3.45982	0.000540539	0.00224308
fabB	5620.86	-0.52243	0.159538	-3.27464	0.00105797	0.00400234
trpB	299.154	-0.524363	0.176743	-2.96681	0.0030091	0.00975087
menG	9847.04	-0.524599	0.138615	-3.78456	0.000153979	0.000736242
ycgM	551.887	-0.525001	0.150562	-3.48693	0.000488591	0.002056
aer	6868.05	-0.525092	0.179526	-2.92487	0.00344596	0.0109169
moeA	392.805	-0.525655	0.152052	-3.45708	0.000546068	0.00226131
nfnB	6467.22	-0.527514	0.126668	-4.16454	3.11986e-05	0.000178421
STM1934	827.337	-0.527602	0.139377	-3.78544	0.000153439	0.000734416
yfiO	3176.51	-0.528024	0.11927	-4.42712	9.54977e-06	6.15164e-05
potD	1765.59	-0.528253	0.172434	-3.0635	0.00218762	0.00748795
yieP	1629.86	-0.528345	0.149975	-3.52288	0.000426892	0.0018265
ygcY	327.357	-0.528357	0.154824	-3.41264	0.000643366	0.00261978
aceE	6300.32	-0.528566	0.201725	-2.62024	0.00878682	0.0245354
erfK	161.117	-0.528619	0.200854	-2.63186	0.00849196	0.0238991
pepD	5729.22	-0.52873	0.165284	-3.19891	0.00137947	0.0050378
STM0307	466.957	-0.528798	0.163943	-3.22551	0.0012575	0.00463616
yaaA	1003.7	-0.529151	0.125457	-4.21778	2.46717e-05	0.000144845
malP	41950.7	-0.529711	0.113207	-4.67912	2.88107e-06	2.07813e-05
glpB	1165.87	-0.529765	0.128738	-4.11505	3.8709e-05	0.000215784
ygaP	263.581	-0.530656	0.18382	-2.88682	0.00389151	0.0121214
fruA	314.753	-0.53097	0.209976	-2.52872	0.011448	0.0306205
phnA	867.636	-0.53119	0.152264	-3.48862	0.000485517	0.00204712
dppA	9577	-0.531459	0.152429	-3.4866	0.000489209	0.002056
hns	259768	-0.531956	0.104497	-5.09066	3.56822e-07	3.16432e-06
ubiG	1185.59	-0.533005	0.122588	-4.34793	1.3743e-05	8.54489e-05
STM3118	668.813	-0.533269	0.150295	-3.54815	0.000387943	0.00168
yncD	272.92	-0.533644	0.176535	-3.02289	0.00250376	0.00842703
fpr	1119.38	-0.534052	0.124796	-4.27939	1.87408e-05	0.00011377
smg	9011.25	-0.534271	0.159364	-3.35252	0.000800802	0.00316364
pps	3104.04	-0.534446	0.125029	-4.27458	1.91502e-05	0.0001158
STM1988	300.776	-0.53462	0.178039	-3.00283	0.0026748	0.00889938
cbpA	1312.36	-0.534807	0.160854	-3.3248	0.000884828	0.00342271
cspC	9277.02	-0.535038	0.117649	-4.54774	5.42238e-06	3.69295e-05
STM1023	722.687	-0.536264	0.204915	-2.617	0.00887052	0.0247393
minE	5746.75	-0.536404	0.143975	-3.72568	0.000194787	0.000902522
argA	430.15	-0.536459	0.154493	-3.47237	0.000515876	0.00215165
pldA	3550.57	-0.536845	0.134381	-3.99495	6.47073e-05	0.00033891
yfaW	181.718	-0.536931	0.180202	-2.97961	0.00288619	0.00946017
STM4030	1728.96	-0.537686	0.151034	-3.56002	0.000370822	0.00161642
galE	653.196	-0.538266	0.159697	-3.37054	0.000750223	0.00300218
rplV	17817.6	-0.538851	0.160135	-3.36497	0.000765512	0.00305378
STM1547	164.936	-0.538955	0.201883	-2.66964	0.00759315	0.0216321
birA	2907.71	-0.538985	0.131701	-4.09248	4.26791e-05	0.00023537
ppx	1212.14	-0.539445	0.143977	-3.74675	0.000179138	0.000840082
glk	1328.22	-0.540367	0.141981	-3.80592	0.000141278	0.000681131
ygfY	953.667	-0.540403	0.1384	-3.90465	9.43601e-05	0.000475181
yecN	188.111	-0.54075	0.18631	-2.90243	0.0037028	0.0116195
yhcN	138.877	-0.541768	0.222847	-2.43112	0.0150522	0.0385488
nfo	425.048	-0.541842	0.145398	-3.72661	0.000194071	0.000900103
STM4529	375.712	-0.542817	0.168031	-3.23046	0.00123591	0.00456745
yijC	4112.6	-0.542921	0.133207	-4.07578	4.58609e-05	0.000249651
nagE	4528.64	-0.542932	0.11562	-4.69584	2.65517e-06	1.93323e-05
ytfB	2261.05	-0.543742	0.121453	-4.47698	7.57066e-06	5.00895e-05
STM3911	361.44	-0.543881	0.174326	-3.11991	0.00180909	0.00635166
yedI	616.247	-0.544533	0.145197	-3.75031	0.000176613	0.000829343
glnQ	2649.65	-0.544943	0.127917	-4.26012	2.04316e-05	0.000122431
STM3134	12984.2	-0.545074	0.152466	-3.57506	0.000350147	0.00153932
ydfH	645.273	-0.545441	0.148228	-3.67973	0.000233477	0.00106792
modB	557.154	-0.545556	0.214042	-2.54882	0.0108087	0.0291458
pgi	4999.27	-0.5461	0.151865	-3.59596	0.000323196	0.00143169
rthB	151.532	-0.547581	0.216607	-2.52799	0.0114718	0.0306663
purU	1615.82	-0.548368	0.122253	-4.48551	7.27404e-06	4.84032e-05
frdB	439.643	-0.550839	0.172989	-3.18424	0.00145136	0.00525479
STM4032	499.689	-0.551466	0.183578	-3.00399	0.00266462	0.00887187
pepN	1445.04	-0.551777	0.137464	-4.01397	5.97067e-05	0.000316118
yifK	2320.83	-0.552317	0.142614	-3.87281	0.000107589	0.000533117
dsbD	964.896	-0.552481	0.12635	-4.37261	1.22769e-05	7.76075e-05
yhjH	5439.94	-0.552976	0.178976	-3.08966	0.00200383	0.00693046
STM4446	273.686	-0.553021	0.165969	-3.33207	0.000862036	0.00335694
asd	1854.39	-0.553781	0.145455	-3.80722	0.000140537	0.000678262
ybjE	485.283	-0.55629	0.167058	-3.32993	0.000868678	0.00337431
emtA	826.597	-0.557623	0.128811	-4.32901	1.49779e-05	9.29951e-05
ruvB	1214.66	-0.559786	0.124937	-4.48054	7.44554e-06	4.9332e-05
sbmC	2619.62	-0.560576	0.133924	-4.18576	2.84213e-05	0.000164979
aroG	1576.6	-0.560802	0.131303	-4.27105	1.94554e-05	0.00011734
STM2148	1967.08	-0.561518	0.134933	-4.16145	3.16239e-05	0.000180186
STM3650	294.69	-0.561833	0.157528	-3.56656	0.000361697	0.00158259
trpA	80.6533	-0.561934	0.241401	-2.32781	0.0199223	0.0492536
elaB	321.342	-0.562116	0.16926	-3.32102	0.00089689	0.00345496
melR	1459.9	-0.56221	0.150123	-3.74501	0.00018039	0.000844195
yebR	2302.17	-0.562268	0.159524	-3.52465	0.000424041	0.00181765
ycfL	303.171	-0.562385	0.16925	-3.32281	0.000891155	0.00343858
sdhA	4896.83	-0.563197	0.141433	-3.98209	6.83131e-05	0.000355996
yjaB	1041.16	-0.563474	0.14564	-3.86896	0.000109302	0.000540448
STM1276	260.904	-0.563551	0.216331	-2.60504	0.00918634	0.0255086
STM2361	2277.64	-0.564031	0.159838	-3.52876	0.000417512	0.00179798
fliB	4403.49	-0.564161	0.15942	-3.53883	0.000401908	0.00173561
tdk	1904.28	-0.566306	0.133776	-4.23325	2.3034e-05	0.000136613
STM2400	172.338	-0.566571	0.20758	-2.72941	0.0063447	0.0185775
ycdW	1962.2	-0.566587	0.149938	-3.77882	0.000157576	0.000750347
STM1123	788.585	-0.568784	0.151646	-3.75074	0.000176316	0.000829343
STM4447	94.5495	-0.568861	0.230369	-2.46935	0.0135358	0.0353288
rnpB	844.27	-0.570221	0.197058	-2.89368	0.00380759	0.011884
ptsI	28473.2	-0.570378	0.110978	-5.13955	2.75392e-07	2.4898e-06
yjbD	557.495	-0.57093	0.155513	-3.67126	0.000241354	0.00109961
ybeL	2117	-0.570991	0.161695	-3.53128	0.000413557	0.0017826
talA	126.867	-0.571096	0.205598	-2.77773	0.00547401	0.0163902
fadD	1495.22	-0.572615	0.133171	-4.29985	1.70913e-05	0.000105132
pheA	1428.12	-0.572889	0.147626	-3.88066	0.000104172	0.000517846
tpiA	7486.63	-0.573584	0.137644	-4.16716	3.08422e-05	0.000176818
ybhA	527.642	-0.573766	0.16442	-3.48964	0.000483677	0.00204121
exoX	745.667	-0.575217	0.153052	-3.7583	0.000171069	0.000807137
STM0333	341.794	-0.575224	0.177525	-3.24024	0.00119428	0.00444549
ygjR	1440.59	-0.576062	0.167908	-3.43082	0.000601768	0.00246773
cyoA	41899	-0.576106	0.125293	-4.59806	4.26443e-06	2.97868e-05
dksA	30699.6	-0.578111	0.107593	-5.37313	7.73809e-08	7.80201e-07
rpsC	34292	-0.578451	0.152885	-3.78358	0.00015459	0.0007384
ygiF	1302.7	-0.578827	0.144852	-3.99598	6.44269e-05	0.000338379
sdhB	9378.56	-0.578941	0.113293	-5.11011	3.21968e-07	2.87171e-06
STM3688	140.151	-0.579359	0.197359	-2.93556	0.00332943	0.0106203
kbl	12739.8	-0.579965	0.132186	-4.38748	1.14672e-05	7.29559e-05
yggL	8251.09	-0.580317	0.147045	-3.94652	7.92945e-05	0.000405477
metC	232.117	-0.580413	0.188821	-3.07388	0.00211292	0.00727075
STM1267	269.792	-0.58154	0.2168	-2.68239	0.00730989	0.0209538
STM1638	1991.17	-0.582284	0.167499	-3.47635	0.00050829	0.00212574
ycaP	185.574	-0.582477	0.199197	-2.92413	0.00345425	0.0109283
ybeD	927.554	-0.582709	0.132267	-4.40555	1.05514e-05	6.76864e-05
yajB	912.227	-0.582847	0.153156	-3.80557	0.000141477	0.00068138
STM1012	456.921	-0.583101	0.182217	-3.20003	0.00137411	0.00502218
rpiA	5898.62	-0.58457	0.131965	-4.42973	9.43504e-06	6.09467e-05
hutH	951.573	-0.586964	0.190919	-3.07442	0.00210913	0.00726758
ygiM	2590.42	-0.587526	0.136132	-4.31585	1.58992e-05	9.84073e-05
cof	140.3	-0.588602	0.230698	-2.55139	0.0107294	0.0289657
STM2825	1523.13	-0.58912	0.243492	-2.41947	0.0155432	0.0396312
yfjG	579.687	-0.589198	0.151024	-3.90136	9.56545e-05	0.000480582
STM3135	10585.9	-0.589901	0.163389	-3.6104	0.000305721	0.00135948
malF	8870.05	-0.590061	0.135335	-4.36001	1.30055e-05	8.1403e-05
ltaA	584.652	-0.590449	0.139973	-4.21831	2.46142e-05	0.00014469
himA	5680.36	-0.590772	0.121744	-4.85259	1.21862e-06	9.46724e-06
nifS	5444	-0.591697	0.156676	-3.77655	0.000159013	0.000755661
yeaH	928.326	-0.592168	0.154938	-3.82196	0.000132397	0.000643666
aas	2732.1	-0.592193	0.114628	-5.16619	2.38908e-07	2.20728e-06
fliS	6223.53	-0.592577	0.158183	-3.74614	0.000179576	0.000841288
STM4445	191.673	-0.593034	0.176959	-3.35124	0.000804506	0.00317287
STM4423	560.47	-0.593257	0.161527	-3.6728	0.000239912	0.00109411
yfcZ	658.568	-0.593791	0.174784	-3.39728	0.000680594	0.00275204
udhA	3580.7	-0.595191	0.143759	-4.14021	3.4699e-05	0.0001965
hisF	916.342	-0.59657	0.13586	-4.39108	1.12789e-05	7.19555e-05
ilvY	185.848	-0.599391	0.2139	-2.80221	0.00507544	0.0153354
cheA	17940.1	-0.599581	0.154871	-3.87148	0.000108176	0.000535453
ycgQ	221.637	-0.600638	0.176936	-3.39467	0.000687105	0.00277595
pspF	179.053	-0.600644	0.201657	-2.97855	0.00289618	0.00947952
rpoE	3674.66	-0.601114	0.11557	-5.20128	1.97918e-07	1.85443e-06
yqfA	1922.33	-0.603188	0.14343	-4.20545	2.60563e-05	0.000152011
yajG	1712.05	-0.603867	0.140277	-4.30481	1.67128e-05	0.000103077
trxB	13906.2	-0.605207	0.125528	-4.82129	1.42635e-06	1.09346e-05
dld	430.995	-0.605695	0.145181	-4.17199	3.01953e-05	0.00017397
yggB	591.457	-0.610164	0.145788	-4.18529	2.848e-05	0.000165113
yliB	1111.44	-0.610868	0.159308	-3.83452	0.000125812	0.000613582
gnd	5370.31	-0.61187	0.172153	-3.55422	0.000379098	0.00164858
guaC	5729.86	-0.6131	0.159677	-3.83962	0.000123225	0.000602233
yaoF	188.924	-0.614611	0.206962	-2.96969	0.00298103	0.00970928
yjgD	8282.73	-0.614929	0.106898	-5.75247	8.79493e-09	1.09067e-07
yggN	2001.63	-0.615497	0.132408	-4.6485	3.34351e-06	2.37841e-05
STM2628	392.268	-0.616626	0.15949	-3.86624	0.000110527	0.000545634
yhaH	248.407	-0.616744	0.16997	-3.62855	0.000285013	0.00128138
sodC	1123.14	-0.617132	0.146025	-4.22622	2.37654e-05	0.000140771
valU	3716.5	-0.61907	0.183297	-3.37741	0.000731724	0.00293416
yajC	7487.22	-0.619186	0.110251	-5.61615	1.95265e-08	2.25845e-07
STM4440	488.983	-0.619285	0.204327	-3.03085	0.00243868	0.0082199
artP	695.032	-0.621595	0.150924	-4.11859	3.81191e-05	0.000213008
ompA	253366	-0.622931	0.15758	-3.95311	7.71432e-05	0.000396224
STM1859	751.424	-0.623121	0.19433	-3.20651	0.00134354	0.00492206
yqiC	2067.02	-0.623503	0.137011	-4.55074	5.34564e-06	3.65141e-05
STM1697	1035.51	-0.624308	0.149217	-4.18389	2.86563e-05	0.000165927
ucpA	7949.97	-0.62493	0.127158	-4.91459	8.8969e-07	7.13907e-06
yoaG	142.699	-0.625167	0.248038	-2.52044	0.0117207	0.0312596
STM0557	468.227	-0.625287	0.26315	-2.37616	0.0174939	0.0439051
manA	673.056	-0.625465	0.145885	-4.28737	1.808e-05	0.000110627
STM2920	393.79	-0.626079	0.171561	-3.64932	0.000262937	0.00118976
yeeZ	1603.06	-0.626217	0.127133	-4.92569	8.4064e-07	6.79249e-06
clpP	11379.1	-0.626371	0.128217	-4.88525	1.03296e-06	8.17555e-06
yfjB	802.352	-0.626491	0.141209	-4.43661	9.13846e-06	5.91958e-05
tolC	5814.26	-0.626661	0.131664	-4.75954	1.94036e-06	1.44542e-05
prlC	4971.6	-0.62709	0.12217	-5.13294	2.85248e-07	2.56391e-06
yhjD	377.873	-0.627844	0.204925	-3.06378	0.0021856	0.00748795
argH	1549.37	-0.628269	0.2084	-3.01473	0.0025721	0.00861951
yecA	2783.69	-0.629217	0.125145	-5.02789	4.95903e-07	4.20792e-06
STM2446	687.072	-0.629842	0.141809	-4.44149	8.93375e-06	5.81949e-05
fabI	4641.97	-0.630981	0.122319	-5.15849	2.48954e-07	2.28643e-06
ushB	1876.42	-0.632801	0.125862	-5.02775	4.96276e-07	4.20792e-06
yafH	6370.99	-0.633546	0.157053	-4.03397	5.48431e-05	0.000293382
yjdC	678.913	-0.633759	0.149035	-4.25242	2.11472e-05	0.000126069
glpK	35973.8	-0.635558	0.126408	-5.02783	4.96051e-07	4.20792e-06
ydeD	676.068	-0.636128	0.148393	-4.28677	1.81288e-05	0.000110779
STM1047	97.3185	-0.637294	0.230425	-2.76573	0.00567958	0.0168966
ydiB	520.392	-0.637657	0.143272	-4.45069	8.55963e-06	5.62317e-05
STM3792	824.471	-0.637756	0.155476	-4.10195	4.09683e-05	0.000227014
ompX	23224	-0.638731	0.134259	-4.75744	1.96065e-06	1.45729e-05
ycgO	1667.47	-0.638747	0.140008	-4.56223	5.06133e-06	3.4777e-05
ghmA	4484.21	-0.639167	0.140792	-4.53979	5.63111e-06	3.82948e-05
crl	4372.44	-0.639352	0.164488	-3.88693	0.000101519	0.000505198
himD	2316.88	-0.639989	0.121114	-5.2842	1.26256e-07	1.22505e-06
fumC	2108.49	-0.642061	0.151073	-4.25	2.13768e-05	0.000127273
ybhE	722.56	-0.642223	0.162007	-3.96418	7.36482e-05	0.000379534
mobB	1974.16	-0.64225	0.136663	-4.69953	2.60765e-06	1.90461e-05
ushA	5016.6	-0.643656	0.141509	-4.5485	5.40292e-06	3.68511e-05
ampD	578.332	-0.644737	0.152602	-4.22495	2.38998e-05	0.000141387
malG	5452.69	-0.644995	0.119858	-5.38132	7.39427e-08	7.50429e-07
otsA	105.244	-0.647944	0.221108	-2.93044	0.00338481	0.0107526
hpaB	70.031	-0.648457	0.264732	-2.44948	0.0143061	0.0370414
mobA	1759.33	-0.650095	0.14684	-4.42723	9.54518e-06	6.15164e-05
tas	1166.54	-0.651038	0.1302	-5.00028	5.72461e-07	4.77531e-06
oppB	1754.03	-0.651359	0.127945	-5.09093	3.56315e-07	3.16432e-06
yfaO	1001.69	-0.651487	0.132918	-4.90143	9.51397e-07	7.58175e-06
STM1253	430.63	-0.652448	0.185106	-3.52473	0.000423907	0.00181765
STM4490	3575.76	-0.652767	0.135548	-4.81576	1.4664e-06	1.12045e-05
ydgH	2047.29	-0.6534	0.144545	-4.5204	6.17215e-06	4.16687e-05
panD	260.893	-0.65368	0.197985	-3.30165	0.000961163	0.00366903
pntB	2428.27	-0.653872	0.162351	-4.02752	5.63691e-05	0.000300851
STM1733	237.244	-0.65454	0.20553	-3.18465	0.00144928	0.00525139
ybjT	304.966	-0.654582	0.171502	-3.81675	0.000135222	0.000655337
rimL	221.047	-0.655522	0.182975	-3.58257	0.000340232	0.0015
ugpB	1817.85	-0.656653	0.142032	-4.62327	3.77739e-06	2.65624e-05
yccA	851.763	-0.658176	0.137712	-4.77938	1.75839e-06	1.31965e-05
pta	3689.14	-0.661494	0.130657	-5.06285	4.13041e-07	3.58742e-06
yhcO	592.139	-0.66254	0.162533	-4.07634	4.57499e-05	0.00024934
yecM	463.13	-0.664453	0.177842	-3.73619	0.000186832	0.000870006
ybgR	243.727	-0.664905	0.183986	-3.61389	0.000301638	0.00134648
ybhB	182.281	-0.665997	0.192494	-3.45983	0.000540517	0.00224308
ydcG	1751.24	-0.667564	0.125299	-5.32778	9.94215e-08	9.79016e-07
STM2804	174.918	-0.667758	0.190364	-3.5078	0.000451834	0.00192081
yncA	354.882	-0.667797	0.190814	-3.49972	0.000465746	0.00197452
mviM	847.367	-0.667887	0.150452	-4.43921	9.02886e-06	5.85678e-05
rplP	135299	-0.669524	0.15659	-4.27564	1.90587e-05	0.000115548
msrA	2124.27	-0.669664	0.169094	-3.9603	7.48554e-05	0.000385327
STM2726	27485.7	-0.670323	0.126121	-5.31493	1.06698e-07	1.04402e-06
glpF	24668.3	-0.670561	0.131092	-5.11519	3.13417e-07	2.80083e-06
glnP	1384.2	-0.670689	0.136061	-4.92934	8.25066e-07	6.67829e-06
csrA	7612.97	-0.671126	0.110155	-6.09255	1.11123e-09	1.70659e-08
yggA	146.63	-0.671576	0.222691	-3.01573	0.00256361	0.00859725
yccR	1140.09	-0.67232	0.17847	-3.76713	0.000165135	0.000781525
hemB	1009.16	-0.673164	0.13322	-5.05304	4.3484e-07	3.74868e-06
lldR	6894.89	-0.673518	0.148455	-4.53684	5.71038e-06	3.87771e-05
ydcK	142.94	-0.673558	0.202056	-3.33352	0.000857551	0.00334792
pfs	776.148	-0.674865	0.142037	-4.75133	2.02081e-06	1.49961e-05
STM3799	2328.59	-0.675156	0.14482	-4.66204	3.13094e-06	2.23749e-05
grxA	2369.03	-0.675298	0.152329	-4.43317	9.28597e-06	6.00674e-05
ansB	27303.5	-0.675567	0.16487	-4.09756	4.17523e-05	0.000230807
cyoB	16532.4	-0.676028	0.112993	-5.98294	2.1914e-09	3.15643e-08
acpD	509.18	-0.676711	0.166652	-4.06061	4.89444e-05	0.000264266
eda	555.525	-0.676792	0.142166	-4.76057	1.93051e-06	1.44182e-05
hisI	347.874	-0.678067	0.158948	-4.26597	1.99036e-05	0.000119576
crp	22791.9	-0.679029	0.159074	-4.26864	1.96671e-05	0.000118309
rob	2794.49	-0.679554	0.132317	-5.13579	2.80967e-07	2.53034e-06
tdh	5715.73	-0.680477	0.139924	-4.86318	1.15512e-06	8.989e-06
ycfM	790.668	-0.681467	0.137032	-4.97306	6.59043e-07	5.45829e-06
yehX	89.311	-0.6826	0.246117	-2.77348	0.00554597	0.0165843
ybbK	636.78	-0.683243	0.134623	-5.07522	3.87038e-07	3.39335e-06
yhhA	214.835	-0.683708	0.221842	-3.08196	0.0020564	0.00710171
yafC	492.598	-0.68375	0.147923	-4.62232	3.79463e-06	2.66256e-05
hupA	159726	-0.684091	0.13622	-5.02195	5.11496e-07	4.32116e-06
frdC	671.158	-0.684451	0.1718	-3.98399	6.77673e-05	0.000353549
STM2494	1162.79	-0.685036	0.136162	-5.03102	4.87886e-07	4.16725e-06
rbsB	8254.68	-0.685274	0.135363	-5.06249	4.13821e-07	3.58748e-06
yddE	239	-0.685763	0.191152	-3.58754	0.000333818	0.00147312
thiJ	184.819	-0.686337	0.21043	-3.26159	0.00110789	0.004164
cybC	5312.36	-0.688496	0.176627	-3.89803	9.69788e-05	0.000485732
yfeH	305.812	-0.688526	0.173556	-3.96716	7.27333e-05	0.000375654
glpC	747.305	-0.689339	0.166124	-4.14954	3.33147e-05	0.000188892
cyoD	12721.1	-0.690261	0.132696	-5.20183	1.97337e-07	1.85273e-06
fbaB	227.75	-0.690827	0.173974	-3.97086	7.16134e-05	0.000371109
ldcC	2103.91	-0.692279	0.132346	-5.23084	1.6874e-07	1.61364e-06
btuR	1668.4	-0.696408	0.127087	-5.47979	4.2582e-08	4.57165e-07
iclR	2746.16	-0.696937	0.147447	-4.7267	2.28202e-06	1.68e-05
maeB	4731.69	-0.69706	0.138616	-5.02871	4.93803e-07	4.20792e-06
yaiZ	794.027	-0.697424	0.152955	-4.55969	5.12303e-06	3.50451e-05
cyoC	8647.97	-0.698929	0.127198	-5.49481	3.91126e-08	4.24834e-07
zwf	5731.63	-0.698995	0.14487	-4.82498	1.40019e-06	1.07696e-05
sodB	4505.43	-0.699075	0.238256	-2.93413	0.00334484	0.0106548
aceB	163.936	-0.700348	0.217612	-3.21834	0.00128935	0.00473851
ycjI	113.854	-0.700608	0.244466	-2.86587	0.00415868	0.0128501
yhhX	1273.39	-0.701242	0.168222	-4.16854	3.06558e-05	0.000175967
STM4443	327.19	-0.702421	0.185996	-3.77655	0.000159018	0.000755661
yobA	1657.51	-0.703245	0.179711	-3.91321	9.10789e-05	0.000461162
yqhE	794.39	-0.704017	0.209733	-3.35673	0.000788693	0.00312163
ptsH	6142.31	-0.704473	0.130558	-5.39588	6.81891e-08	7.02802e-07
STM0356	1163.4	-0.705135	0.226555	-3.11243	0.00185556	0.0064756
rnk	292.636	-0.705726	0.18674	-3.77919	0.000157336	0.000749975
dsrB	1936.6	-0.705819	0.176225	-4.00521	6.19615e-05	0.000326565
ynfB	2882.67	-0.706774	0.129837	-5.44353	5.22355e-08	5.51864e-07
yciK	5142.46	-0.709037	0.125975	-5.62839	1.81901e-08	2.12508e-07
hupB	32461.4	-0.709136	0.119615	-5.92849	3.05733e-09	4.19524e-08
STM4431	320.6	-0.709506	0.17493	-4.05595	4.99308e-05	0.000269278
gapA	47575.7	-0.70959	0.140599	-5.04692	4.48992e-07	3.8635e-06
yniB	723.253	-0.709867	0.131089	-5.41517	6.12315e-08	6.38184e-07
ndk	4729.35	-0.710448	0.129901	-5.46916	4.52166e-08	4.83213e-07
gsp	2250.56	-0.710546	0.127527	-5.57172	2.52233e-08	2.8673e-07
hlpA	12428.2	-0.711815	0.121014	-5.8821	4.05102e-09	5.38356e-08
nagB	2450.07	-0.712492	0.155408	-4.58464	4.54759e-06	3.15273e-05
malS	4406.27	-0.713301	0.128081	-5.56914	2.56e-08	2.89592e-07
ybhL	1661.25	-0.714373	0.143325	-4.98429	6.21905e-07	5.16917e-06
ygeA	1022.34	-0.715076	0.142618	-5.01394	5.33255e-07	4.4724e-06
yhcB	26870	-0.715206	0.125575	-5.69543	1.23061e-08	1.48249e-07
STM3566	134.261	-0.71646	0.224195	-3.1957	0.00139492	0.00508618
tolB	42287.1	-0.718748	0.148758	-4.83165	1.35403e-06	1.04493e-05
STM3124	5753.78	-0.7195	0.179879	-3.9999	6.33694e-05	0.000333228
cysK	2008.01	-0.720963	0.128025	-5.63141	1.78746e-08	2.0935e-07
glpQ	53727.3	-0.721093	0.129845	-5.5535	2.80003e-08	3.12929e-07
cls	312.573	-0.721934	0.182035	-3.9659	7.31181e-05	0.000377221
garD	227.46	-0.722472	0.177235	-4.07635	4.57479e-05	0.00024934
yqjD	984.196	-0.722921	0.138235	-5.22965	1.69831e-07	1.62073e-06
lysC	1375.52	-0.723548	0.14602	-4.95513	7.22815e-07	5.95456e-06
hisG	228.104	-0.72453	0.177957	-4.07138	4.67347e-05	0.000253812
yqjH	243.992	-0.725532	0.246916	-2.93837	0.00329941	0.0105463
STM1043	465.234	-0.725802	0.166699	-4.35397	1.33693e-05	8.33422e-05
glyW	434.173	-0.726037	0.229804	-3.15937	0.00158111	0.0056496
tehB	2566.8	-0.726096	0.138405	-5.24618	1.55283e-07	1.49419e-06
STM0898	1697.74	-0.726902	0.157712	-4.60906	4.04495e-06	2.82964e-05
bolA	2398.92	-0.729564	0.134191	-5.43677	5.42556e-08	5.70741e-07
ycaR	71.2631	-0.729878	0.265826	-2.7457	0.0060382	0.017815
dlhH	296.399	-0.730105	0.193996	-3.76351	0.000167544	0.000792122
yccD	138.184	-0.730415	0.213876	-3.41513	0.000637508	0.00259821
galM	1695.41	-0.733487	0.118155	-6.20786	5.3711e-10	8.64971e-09
yfhP	1012.47	-0.734004	0.153549	-4.78024	1.75084e-06	1.31611e-05
mdh	44977.4	-0.734948	0.158945	-4.62391	3.76582e-06	2.65624e-05
ydgJ	2504.37	-0.735465	0.119554	-6.15175	7.66309e-10	1.18078e-08
ygdH	12914.6	-0.735755	0.136736	-5.38086	7.41328e-08	7.50716e-07
rrsC	471.746	-0.735796	0.295522	-2.48982	0.012781	0.0336807
ampE	378.834	-0.736119	0.187138	-3.93356	8.36976e-05	0.000426582
ygjU	4331.65	-0.737119	0.121628	-6.06042	1.35763e-09	2.03119e-08
ung	881.317	-0.737253	0.145029	-5.08348	3.70578e-07	3.25519e-06
STM4351	818.618	-0.737742	0.158216	-4.66288	3.11815e-06	2.23179e-05
yoaB	1408.04	-0.738156	0.136169	-5.42087	5.93091e-08	6.19539e-07
yiiM	580.704	-0.738319	0.17252	-4.27962	1.87213e-05	0.00011377
yfiD	106.988	-0.73916	0.241972	-3.05473	0.00225261	0.00767641
malE	72676.5	-0.740227	0.143484	-5.15896	2.48326e-07	2.28519e-06
STM2406	485.644	-0.740593	0.154278	-4.80039	1.5836e-06	1.20012e-05
clpA	13927.6	-0.741431	0.1273	-5.82427	5.73634e-09	7.36985e-08
polA	4948.96	-0.743854	0.124196	-5.98937	2.10655e-09	3.04367e-08
pfkB	409.813	-0.744512	0.15767	-4.72197	2.33572e-06	1.71681e-05
ygiB	2083.54	-0.745022	0.127579	-5.83968	5.23011e-09	6.81179e-08
ydeI	54.5912	-0.745422	0.29464	-2.52994	0.0114081	0.0305403
yadF	8159.43	-0.746238	0.125793	-5.93227	2.9877e-09	4.11633e-08
cybB	1261.38	-0.746967	0.140607	-5.31246	1.08154e-07	1.05604e-06
sohB	1259.59	-0.747456	0.141587	-5.27914	1.29791e-07	1.25673e-06
ybiF	67.6604	-0.748912	0.285548	-2.62272	0.00872303	0.0244161
chaB	75.3183	-0.749733	0.266407	-2.81423	0.00488939	0.0148409
rpsQ	10567.5	-0.75094	0.147636	-5.08642	3.64892e-07	3.21132e-06
ymgE	51.188	-0.751181	0.315069	-2.38418	0.0171174	0.0430768
nagZ	911.346	-0.752032	0.131572	-5.71576	1.09217e-08	1.32952e-07
yebF	99.7389	-0.752531	0.223642	-3.36489	0.00076575	0.00305378
yaeH	7956.99	-0.753279	0.140562	-5.35906	8.36565e-08	8.41646e-07
idi	1256.76	-0.754462	0.134198	-5.62201	1.88748e-08	2.19953e-07
rrsG	365.561	-0.754556	0.302303	-2.49603	0.0125594	0.033191
mgsA	1182.9	-0.755724	0.153035	-4.93823	7.88346e-07	6.41464e-06
cdaR	3461.84	-0.755872	0.130043	-5.81249	6.15504e-09	7.86421e-08
motB	8568.86	-0.755906	0.196435	-3.84812	0.000119027	0.000584795
STM3084	3815.29	-0.756525	0.153645	-4.92384	8.48604e-07	6.84491e-06
ddlA	3856.65	-0.756887	0.129238	-5.85652	4.72655e-09	6.21012e-08
ackA	3442.73	-0.75965	0.193147	-3.93302	8.3887e-05	0.000427078
STM3778	100.539	-0.761413	0.233279	-3.26396	0.00109867	0.00413415
mglB	21670.6	-0.762899	0.14617	-5.21925	1.79646e-07	1.70696e-06
STM3120	249.709	-0.764968	0.214046	-3.57385	0.000351772	0.001545
ompW	482.565	-0.765406	0.15599	-4.90677	9.25873e-07	7.40379e-06
cheW	3393.61	-0.768499	0.151028	-5.08846	3.60991e-07	3.1891e-06
glpD	26815.4	-0.769004	0.116189	-6.61858	3.62666e-11	6.83758e-10
cstA	18582	-0.77062	0.148845	-5.17733	2.25081e-07	2.09203e-06
crcB	82.2549	-0.771379	0.251953	-3.0616	0.00220159	0.00753021
fimH	235.757	-0.771831	0.247586	-3.11743	0.00182434	0.00637626
STM3791	671.771	-0.773202	0.15269	-5.06387	4.10823e-07	3.57485e-06
citA	94.3006	-0.774881	0.271009	-2.85924	0.00424652	0.0130953
crr	4609.18	-0.775579	0.12167	-6.37444	1.83635e-10	3.16617e-09
spf	128.245	-0.776009	0.224317	-3.45943	0.000541311	0.00224361
hpaR	204.837	-0.776043	0.20683	-3.75207	0.000175379	0.000825793
rpmC	9037.65	-0.776382	0.142405	-5.45194	4.98224e-08	5.29992e-07
ychH	445.852	-0.776413	0.260463	-2.9809	0.00287403	0.00945371
cutC	524.404	-0.776726	0.156888	-4.95084	7.38932e-07	6.07653e-06
yhbL	1655.18	-0.777174	0.154431	-5.0325	4.84125e-07	4.14275e-06
STM2332	857.907	-0.777814	0.151293	-5.1411	2.73139e-07	2.48396e-06
rcsB	4277.34	-0.778377	0.128683	-6.04879	1.45941e-09	2.16946e-08
leuA	168.545	-0.778713	0.188444	-4.13234	3.59086e-05	0.000202855
pepT	1542.63	-0.779329	0.142153	-5.48231	4.19801e-08	4.51749e-07
sufD	359.724	-0.779709	0.289091	-2.6971	0.00699454	0.0201757
gpmA	18187	-0.780643	0.131079	-5.95551	2.59268e-09	3.63289e-08
STM2622	1103.95	-0.78211	0.135811	-5.75883	8.46987e-09	1.05317e-07
STM4419	200.149	-0.783135	0.191552	-4.08838	4.34402e-05	0.000238998
fliC	218514	-0.785352	0.173258	-4.53284	5.81969e-06	3.94615e-05
fba	23011.1	-0.786257	0.134453	-5.84783	4.98029e-09	6.52503e-08
pepE	1959.29	-0.787842	0.138774	-5.67716	1.36947e-08	1.62949e-07
proC	1774.09	-0.790835	0.143243	-5.52092	3.37236e-08	3.7064e-07
lamB	72191.7	-0.792487	0.142854	-5.54752	2.89752e-08	3.22271e-07
yjgF	2352.6	-0.79533	0.142316	-5.58848	2.2907e-08	2.61682e-07
STM4442	91.5962	-0.796461	0.261506	-3.04567	0.00232161	0.00788259
cheR	1549.76	-0.797787	0.207466	-3.84539	0.000120363	0.000590225
fadB	2618.81	-0.798091	0.16884	-4.7269	2.27975e-06	1.68e-05
STM1868A	1388.01	-0.798712	0.260257	-3.06893	0.00214825	0.00738042
STM3580	1301.28	-0.799105	0.119305	-6.69802	2.11257e-11	4.20519e-10
pstC	569.861	-0.799369	0.269613	-2.96487	0.00302807	0.00978689
argG	400.119	-0.799688	0.166244	-4.81032	1.50692e-06	1.14763e-05
fliT	2484.16	-0.800478	0.163657	-4.89119	1.0023e-06	7.94643e-06
amn	1867.71	-0.804611	0.148735	-5.40971	6.31282e-08	6.56477e-07
gcvR	1653.91	-0.804658	0.143299	-5.61526	1.96268e-08	2.26441e-07
STM1675	552.364	-0.80629	0.144752	-5.57015	2.54525e-08	2.88627e-07
STM1677	103.406	-0.807741	0.222234	-3.63465	0.000278362	0.00125833
yhaK	123.333	-0.807766	0.246372	-3.27864	0.0010431	0.00395254
yeeX	8067.23	-0.807775	0.150149	-5.37983	7.45577e-08	7.53374e-07
phsB	176.139	-0.809193	0.203657	-3.97332	7.08775e-05	0.000367707
ynaJ	777.532	-0.812434	0.143535	-5.66018	1.51213e-08	1.78455e-07
sdhD	1525.37	-0.813647	0.136126	-5.97717	2.27047e-09	3.24013e-08
nifJ	393.787	-0.81396	0.166312	-4.89416	9.8727e-07	7.85413e-06
ybgK	477.604	-0.816557	0.169295	-4.82327	1.41221e-06	1.08441e-05
STM0731	67.6007	-0.817254	0.292105	-2.79781	0.00514509	0.0155055
ychN	513.619	-0.818876	0.152836	-5.35786	8.42124e-08	8.45405e-07
lpdA	36189.5	-0.822423	0.118776	-6.92414	4.38634e-12	9.68755e-11
yfeJ	83.2295	-0.823388	0.253143	-3.25266	0.0011433	0.00428322
yeiG	1144.5	-0.825425	0.134125	-6.15416	7.54777e-10	1.16689e-08
yehZ	729.737	-0.826053	0.144358	-5.72226	1.05117e-08	1.28977e-07
solA	1976.91	-0.826316	0.1266	-6.52699	6.71033e-11	1.22049e-09
yibF	855.928	-0.827184	0.162168	-5.1008	3.38226e-07	3.01092e-06
mscL	3317.21	-0.828069	0.149302	-5.54628	2.91804e-08	3.23777e-07
ybjP	1186.17	-0.830072	0.143424	-5.78753	7.14277e-09	9.02675e-08
STM4057	762.465	-0.830552	0.154002	-5.39314	6.92369e-08	7.10444e-07
STM4552	140.887	-0.830729	0.316414	-2.62545	0.00865351	0.0242801
STM4418	365.065	-0.83225	0.170995	-4.8671	1.1325e-06	8.85755e-06
ppk	3529.91	-0.832349	0.144987	-5.74086	9.41945e-09	1.15882e-07
purC	426.338	-0.833702	0.171038	-4.87436	1.09164e-06	8.58141e-06
STM2571	1194.8	-0.835307	0.182731	-4.57124	4.84848e-06	3.35131e-05
nmpC	145064	-0.838153	0.114825	-7.29942	2.89005e-13	7.36488e-12
acnB	8489.35	-0.841675	0.125303	-6.71711	1.85368e-11	3.7218e-10
STM2655	52.0373	-0.842435	0.302034	-2.78921	0.00528373	0.0158717
STM3775	1711.76	-0.842448	0.145006	-5.80974	6.25688e-09	7.97237e-08
pyrB	193.271	-0.842873	0.220982	-3.81422	0.000136612	0.000660697
ybdK	177.389	-0.844026	0.202753	-4.16282	3.14336e-05	0.000179543
pyrI	167.689	-0.844835	0.212599	-3.97384	7.07235e-05	0.000367319
ycfJ	148.612	-0.846082	0.277152	-3.05278	0.00226736	0.00772099
ytfF	499.725	-0.846241	0.177452	-4.76885	1.85282e-06	1.38603e-05
yiaE	1673.91	-0.846465	0.12739	-6.64466	3.03915e-11	5.82462e-10
ompF	19058.7	-0.846595	0.170497	-4.96546	6.85386e-07	5.65626e-06
dsdX	7744.35	-0.847679	0.110931	-7.64149	2.14728e-14	6.26358e-13
fliD	34950.5	-0.848098	0.148878	-5.6966	1.22218e-08	1.47616e-07
yggE	1188.57	-0.848984	0.149831	-5.66626	1.45951e-08	1.73125e-07
agp	998.093	-0.849402	0.157728	-5.38523	7.23531e-08	7.35907e-07
yehY	220.445	-0.849686	0.188281	-4.51287	6.39566e-06	4.31149e-05
lppB	384.8	-0.849865	0.188703	-4.50371	6.67772e-06	4.47562e-05
citB	158.271	-0.851593	0.253444	-3.36008	0.000779197	0.00309676
STM2281	1668.47	-0.852976	0.18687	-4.56454	5.00599e-06	3.44989e-05
metA	121.027	-0.85414	0.235131	-3.63261	0.000280566	0.00126582
ydfG	1155.47	-0.854559	0.147676	-5.78672	7.1772e-09	9.04562e-08
yceH	787.684	-0.854991	0.154269	-5.54222	2.98658e-08	3.30591e-07
ybgJ	705.026	-0.855198	0.159875	-5.34918	8.83536e-08	8.83155e-07
fucU	48.4409	-0.855246	0.354572	-2.41205	0.0158632	0.0403805
yghU	984.777	-0.857474	0.14272	-6.00806	1.87754e-09	2.73837e-08
flgK	19673.6	-0.857572	0.150233	-5.7083	1.14113e-08	1.38548e-07
sdhC	12420.3	-0.858753	0.137785	-6.23257	4.58851e-10	7.46719e-09
STM4444	267.464	-0.859136	0.18711	-4.5916	4.3986e-06	3.05858e-05
aspC	3946.71	-0.859793	0.117468	-7.31938	2.49122e-13	6.41905e-12
STM1657	1589.63	-0.860514	0.1794	-4.79663	1.61357e-06	1.21885e-05
upp	1243.37	-0.860719	0.167348	-5.14329	2.69969e-07	2.45995e-06
yijD	1489.26	-0.862214	0.162198	-5.3158	1.06191e-07	1.04125e-06
STM2343	3349.61	-0.866526	0.167472	-5.17415	2.28956e-07	2.12379e-06
yjiA	3862.83	-0.868472	0.258405	-3.36089	0.000776909	0.00309031
yeaG	754.479	-0.869322	0.138975	-6.25522	3.96953e-10	6.59882e-09
yceP	3251.93	-0.870077	0.161442	-5.38943	7.06832e-08	7.22089e-07
STM1607	4837.62	-0.871582	0.149274	-5.8388	5.25792e-09	6.81179e-08
yfgD	235.752	-0.872937	0.178395	-4.89327	9.91722e-07	7.87604e-06
dadX	4224.83	-0.873463	0.148256	-5.89157	3.82549e-09	5.11314e-08
yhbW	505.106	-0.875973	0.169761	-5.16005	2.46884e-07	2.27644e-06
recA	6560.87	-0.876183	0.130274	-6.72567	1.74789e-11	3.52467e-10
napF	154.495	-0.876822	0.218802	-4.00738	6.13949e-05	0.000323947
STM2963	5099.14	-0.881883	0.118383	-7.44943	9.37443e-14	2.60351e-12
STM3772	41.7028	-0.883397	0.338056	-2.61317	0.00897073	0.0249737
dcp	646.492	-0.884009	0.137944	-6.40848	1.46975e-10	2.56267e-09
sufC	238.941	-0.888251	0.317464	-2.79796	0.00514261	0.0155055
STM2570	1213.37	-0.888271	0.163383	-5.43673	5.42684e-08	5.70741e-07
ilvE	565.864	-0.88922	0.141156	-6.29956	2.98484e-10	5.03407e-09
ybdQ	2837.24	-0.890921	0.128844	-6.91472	4.68804e-12	1.03048e-10
yajQ	5308.17	-0.892664	0.129846	-6.87478	6.20842e-12	1.33929e-10
pepQ	2417.52	-0.893715	0.151111	-5.9143	3.33284e-09	4.53306e-08
yhhN	328.954	-0.896302	0.158493	-5.65516	1.55701e-08	1.83284e-07
yfhB	240.935	-0.896682	0.186092	-4.81849	1.4465e-06	1.10707e-05
dadA	4227.69	-0.897405	0.15388	-5.83184	5.48179e-09	7.06237e-08
ydhD	2498.01	-0.898797	0.124668	-7.20953	5.61441e-13	1.37776e-11
proP	848.478	-0.899231	0.131737	-6.82596	8.73395e-12	1.85817e-10
aroA	1318.39	-0.899547	0.148045	-6.07615	1.23099e-09	1.87807e-08
dapD	2703.25	-0.901725	0.133315	-6.76385	1.3437e-11	2.73337e-10
yihD	1595.95	-0.90258	0.196531	-4.59255	4.37861e-06	3.04925e-05
STM1018	1094.49	-0.902634	0.139337	-6.47807	9.29046e-11	1.64462e-09
STM1078	110.301	-0.903746	0.226229	-3.99482	6.47422e-05	0.00033891
ydhA	276.912	-0.903998	0.167167	-5.40776	6.38179e-08	6.62164e-07
pal	14610.4	-0.906764	0.115736	-7.83476	4.69722e-15	1.47201e-13
cutA	666.895	-0.90821	0.15184	-5.98136	2.21286e-09	3.17244e-08
acs	3366.16	-0.911389	0.199591	-4.56629	4.96441e-06	3.42633e-05
ygiW	1713.84	-0.911641	0.134383	-6.7839	1.16977e-11	2.42285e-10
yieF	1346.45	-0.91192	0.157391	-5.79399	6.87335e-09	8.73387e-08
rmf	327.395	-0.912671	0.219146	-4.16467	3.11798e-05	0.000178421
sodA	21560	-0.912929	0.132485	-6.8908	5.54781e-12	1.20802e-10
ygiN	314.091	-0.916618	0.177961	-5.15067	2.59556e-07	2.37909e-06
ydhL	72.3106	-0.919522	0.272145	-3.3788	0.000728033	0.00292348
dsdC	1350.52	-0.925174	0.13323	-6.94419	3.80651e-12	8.48778e-11
fumA	9671.19	-0.925325	0.119382	-7.75097	9.11926e-15	2.76439e-13
lldP	11077.4	-0.927111	0.157258	-5.89548	3.73583e-09	5.00773e-08
ylaC	880.265	-0.927272	0.198194	-4.6786	2.88834e-06	2.08014e-05
ynaF	4201.88	-0.927632	0.156227	-5.93772	2.89005e-09	4.01833e-08
ydaA	3170.16	-0.930607	0.127133	-7.31993	2.48094e-13	6.41905e-12
yciR	959.461	-0.932422	0.135061	-6.90372	5.06589e-12	1.10828e-10
tpx	4323.71	-0.932423	0.160329	-5.81569	6.03836e-09	7.73645e-08
fljA	101.626	-0.932557	0.25769	-3.61891	0.000295841	0.00132316
msyB	740.174	-0.934468	0.142206	-6.57122	4.9905e-11	9.25837e-10
lldD	5245.25	-0.93455	0.168339	-5.55158	2.83096e-08	3.15625e-07
hisP	1061.62	-0.93459	0.175247	-5.33299	9.66078e-08	9.55367e-07
glnH	14372.4	-0.937719	0.151832	-6.17601	6.57405e-10	1.03008e-08
speG	1046.97	-0.939877	0.141172	-6.65766	2.78226e-11	5.37672e-10
ybgS	101.5	-0.940594	0.238069	-3.95092	7.78499e-05	0.00039897
yicH	4369.04	-0.942927	0.152139	-6.19781	5.72548e-10	9.15682e-09
STM1795	5927.02	-0.944063	0.152573	-6.18761	6.10833e-10	9.66909e-09
otsB	41.9754	-0.944175	0.344195	-2.74314	0.00608555	0.0179319
yjgB	280.914	-0.944577	0.194167	-4.86477	1.14589e-06	8.93215e-06
ompC	41689.2	-0.946537	0.122689	-7.71493	1.21051e-14	3.63232e-13
STM1261	157.716	-0.950908	0.23283	-4.08413	4.42422e-05	0.000243123
STM0458	4575.15	-0.951722	0.177908	-5.34952	8.8188e-08	8.83155e-07
lrp	29287.5	-0.952514	0.131707	-7.23206	4.75733e-13	1.17992e-11
yliJ	1318.91	-0.953694	0.157884	-6.04048	1.53654e-09	2.26958e-08
astD	159.746	-0.956449	0.212008	-4.51139	6.44046e-06	4.32911e-05
argE	1067.6	-0.957964	0.166682	-5.74725	9.07076e-09	1.12187e-07
STM1809	5457.42	-0.959058	0.120651	-7.949	1.88027e-15	6.01428e-14
gcvP	3453.91	-0.960673	0.14393	-6.6746	2.47909e-11	4.87204e-10
ppiB	10281.1	-0.960722	0.151213	-6.35345	2.10538e-10	3.61658e-09
phsC	243.362	-0.961378	0.216446	-4.44165	8.92701e-06	5.81949e-05
ilvG	977.447	-0.962112	0.194358	-4.9502	7.41373e-07	6.08582e-06
hisM	230.115	-0.962328	0.238901	-4.02815	5.62168e-05	0.000300384
gltJ	2188.37	-0.96261	0.152205	-6.32444	2.54145e-10	4.31767e-09
STM2763	420.193	-0.962959	0.163096	-5.90426	3.54238e-09	4.78996e-08
STM0163	792.476	-0.963204	0.144557	-6.66314	2.68039e-11	5.22339e-10
thrL	868.699	-0.963528	0.276462	-3.48521	0.000491748	0.00206028
STM0727	30.3471	-0.964592	0.414131	-2.3292	0.0198487	0.0491238
pnuC	101.093	-0.966015	0.259032	-3.72932	0.000191997	0.000891372
secB	8881.4	-0.967405	0.132613	-7.29496	2.9874e-13	7.57136e-12
ynhG	944.058	-0.968176	0.16523	-5.85958	4.6403e-09	6.13154e-08
sfcA	1586.38	-0.971774	0.12795	-7.59494	3.07942e-14	8.81627e-13
putA	6226.12	-0.976807	0.134761	-7.24842	4.21664e-13	1.05712e-11
STM1288	690.703	-0.980251	0.146395	-6.69592	2.14315e-11	4.24784e-10
yacL	4164.79	-0.985457	0.143162	-6.88353	5.83866e-12	1.26541e-10
flgL	17275.5	-0.991039	0.157026	-6.3113	2.76707e-10	4.68381e-09
add	241.067	-0.99147	0.167525	-5.91833	3.25228e-09	4.44957e-08
katE	245.72	-0.993822	0.183331	-5.4209	5.92991e-08	6.19539e-07
ydeY	138.195	-0.993881	0.211299	-4.70366	2.5554e-06	1.87234e-05
motA	10406	-0.997135	0.148094	-6.73313	1.66057e-11	3.36319e-10
ylbA	854.432	-1.00051	0.153033	-6.53788	6.23967e-11	1.14386e-09
yciI	362.531	-1.0041	0.171408	-5.85795	4.68604e-09	6.17439e-08
ygaU	373.336	-1.00611	0.161886	-6.21498	5.13319e-10	8.29538e-09
ymdF	295.663	-1.00866	0.177303	-5.68893	1.27838e-08	1.53161e-07
ego	136.633	-1.01325	0.260046	-3.89644	9.76167e-05	0.000488399
yecG	749.023	-1.01544	0.167653	-6.05682	1.38842e-09	2.07058e-08
iciA	848.137	-1.02176	0.168385	-6.068	1.29512e-09	1.95024e-08
leuU	138.734	-1.02335	0.390508	-2.62057	0.00877835	0.0245309
flgM	5176.46	-1.02376	0.168508	-6.07545	1.23639e-09	1.88012e-08
flgN	2045.08	-1.02493	0.185508	-5.52497	3.29551e-08	3.63054e-07
yeaQ	438.246	-1.02735	0.20312	-5.05787	4.23964e-07	3.66173e-06
oppA	13386.4	-1.02982	0.126765	-8.12386	4.51568e-16	1.51766e-14
ycfP	929.027	-1.0304	0.145833	-7.0656	1.59922e-12	3.72723e-11
garR	533.402	-1.03153	0.142442	-7.24179	4.42798e-13	1.10414e-11
aroD	997.144	-1.03641	0.145294	-7.13319	9.80714e-13	2.33259e-11
gltA	28936.7	-1.03748	0.165481	-6.26946	3.62294e-10	6.04432e-09
dsdA	12732.3	-1.03789	0.159714	-6.49842	8.11665e-11	1.44234e-09
phoH	3840.7	-1.04213	0.173013	-6.02342	1.70773e-09	2.50647e-08
astA	249.935	-1.04237	0.189827	-5.49118	3.99247e-08	4.31634e-07
galP	6739.63	-1.04516	0.140828	-7.4215	1.15804e-13	3.1594e-12
STM1541	1515.97	-1.05015	0.13781	-7.62031	2.53077e-14	7.33607e-13
nadA	351.155	-1.05266	0.185806	-5.66538	1.46703e-08	1.73573e-07
ybgI	1041.89	-1.05571	0.151841	-6.95275	3.58234e-12	8.02651e-11
STM3167	2512.19	-1.06353	0.144207	-7.37504	1.64296e-13	4.40466e-12
ydiA	545.347	-1.06567	0.143394	-7.43174	1.07178e-13	2.95889e-12
ynfD	220.199	-1.06725	0.196339	-5.43572	5.45748e-08	5.72665e-07
lpp	38923.5	-1.06996	0.155895	-6.86334	6.72682e-12	1.4444e-10
gltK	1311.1	-1.07257	0.157701	-6.8013	1.03681e-11	2.16608e-10
yjeI	5084.01	-1.07677	0.171251	-6.2877	3.22212e-10	5.41456e-09
STM3774	133.6	-1.07971	0.218774	-4.93527	8.00389e-07	6.50124e-06
fadL	4618.87	-1.0805	0.136532	-7.91389	2.49474e-15	7.87115e-14
sfbB	125.74	-1.08121	0.232305	-4.65426	3.25147e-06	2.31648e-05
bcp	2742.82	-1.08466	0.147143	-7.37146	1.68771e-13	4.4729e-12
STM0924	223.374	-1.08534	0.19876	-5.46054	4.74684e-08	5.06111e-07
yigI	1422.85	-1.08616	0.201638	-5.38667	7.17761e-08	7.31643e-07
yifA	2296.53	-1.08844	0.176636	-6.16208	7.17964e-10	1.11742e-08
yeiH	91.9941	-1.09051	0.288957	-3.77395	0.000160681	0.000762784
hisQ	619.94	-1.09522	0.166687	-6.57048	5.01517e-11	9.26707e-10
yafV	833.28	-1.10959	0.167928	-6.60752	3.90805e-11	7.33827e-10
ydaL	1258.42	-1.11081	0.143207	-7.75669	8.71739e-15	2.67757e-13
STM4441	527.056	-1.1147	0.166349	-6.70096	2.0706e-11	4.13942e-10
sdiA	3046.52	-1.12317	0.169568	-6.62374	3.50218e-11	6.62984e-10
valV	310.274	-1.1239	0.328768	-3.41853	0.000629604	0.00257256
mtlA	2029.71	-1.12613	0.142031	-7.92876	2.21354e-15	7.03177e-14
yaeP	2412.46	-1.1272	0.181277	-6.21811	5.0319e-10	8.16013e-09
qor	512.813	-1.13987	0.171135	-6.66065	2.72623e-11	5.29049e-10
astC	330.096	-1.14683	0.192424	-5.95993	2.52344e-09	3.55736e-08
orf319	566.906	-1.15216	0.169364	-6.80288	1.02551e-11	2.15217e-10
gcvT	5116.92	-1.15358	0.130223	-8.85852	8.10821e-19	3.58151e-17
artI	1725.41	-1.15483	0.124525	-9.27391	1.79449e-20	8.7609e-19
trg	9466.28	-1.15651	0.154775	-7.47223	7.88463e-14	2.20295e-12
yaeC	4052.22	-1.15914	0.142918	-8.11058	5.03785e-16	1.68097e-14
STM3698	290.707	-1.16424	0.182272	-6.38736	1.68777e-10	2.93179e-09
prpR	3387.39	-1.17137	0.120511	-9.72	2.4777e-22	1.40141e-20
gltI	33953.7	-1.17609	0.135271	-8.69433	3.48885e-18	1.45777e-16
yeaA	6656.69	-1.17841	0.14305	-8.23774	1.75489e-16	6.11968e-15
STM1665	277.93	-1.18001	0.280366	-4.20881	2.56722e-05	0.000150338
fadA	1298.35	-1.18253	0.230035	-5.14065	2.73789e-07	2.485e-06
STM0327	90379.2	-1.18341	0.146703	-8.06673	7.22069e-16	2.35842e-14
osmE	817.126	-1.19121	0.153665	-7.75203	9.04339e-15	2.75943e-13
nadE	2611.2	-1.19169	0.130787	-9.11165	8.11407e-20	3.80132e-18
yjiJ	417.984	-1.1976	0.19722	-6.07239	1.26019e-09	1.91005e-08
yeaC	1743.25	-1.19877	0.134021	-8.94468	3.73027e-19	1.67971e-17
serA	1856.73	-1.1997	0.144815	-8.28433	1.18775e-16	4.1733e-15
yhbO	62.8249	-1.20409	0.288239	-4.17741	2.94845e-05	0.000170086
STM0551	30.8995	-1.20525	0.406154	-2.96746	0.0030027	0.00974632
yccJ	707.562	-1.20886	0.170054	-7.10869	1.1715e-12	2.75808e-11
garL	411.072	-1.2131	0.186588	-6.50147	7.95392e-11	1.41886e-09
glyA	7244.7	-1.2168	0.130277	-9.34015	9.62021e-21	4.74665e-19
STM3397	410.035	-1.22714	0.520455	-2.35781	0.0183829	0.0459127
yqjG	320.388	-1.2288	0.171741	-7.15492	8.37188e-13	2.00148e-11
STM1586	1504.23	-1.23239	0.501969	-2.4551	0.0140844	0.0365542
yahO	720.842	-1.23338	0.185523	-6.64809	2.96912e-11	5.71401e-10
yliH	187.257	-1.241	0.199036	-6.23502	4.51718e-10	7.40307e-09
gltL	2246.94	-1.24472	0.177164	-7.0258	2.12841e-12	4.91123e-11
STM2787	48.8441	-1.24484	0.350749	-3.54909	0.000386569	0.00167562
gdhA	444.342	-1.24631	0.177947	-7.00383	2.49056e-12	5.71843e-11
wraB	628.254	-1.24672	0.172674	-7.22009	5.19537e-13	1.28171e-11
argT	2408	-1.25032	0.148688	-8.40906	4.13303e-17	1.53352e-15
STM0162	1316.18	-1.25575	0.171219	-7.3342	2.23056e-13	5.81198e-12
ygaM	150.332	-1.2593	0.204067	-6.17103	6.78457e-10	1.05949e-08
fimD	195.233	-1.26412	0.256257	-4.93301	8.0971e-07	6.56545e-06
STM3123	141.601	-1.26479	0.212179	-5.96098	2.50726e-09	3.54532e-08
icdA	39702.5	-1.2679	0.147471	-8.59764	8.13738e-18	3.31063e-16
serC	4659.37	-1.26861	0.155346	-8.16632	3.17933e-16	1.07633e-14
rof	636.282	-1.26952	0.165122	-7.68834	1.49059e-14	4.40341e-13
gltV	387.558	-1.2722	0.519835	-2.44732	0.0143925	0.0371879
tcp	5194.49	-1.27744	0.214171	-5.96458	2.4527e-09	3.47879e-08
uspA	15689.8	-1.28513	0.161356	-7.96456	1.65818e-15	5.37807e-14
STM2789	146.563	-1.30071	0.205278	-6.33635	2.35266e-10	4.01163e-09
rsd	2680.7	-1.3033	0.186999	-6.96958	3.17883e-12	7.1919e-11
ygdI	302.525	-1.30392	0.225826	-5.77399	7.7414e-09	9.67779e-08
soxS	25.2428	-1.30762	0.43619	-2.99782	0.00271918	0.00900182
STM1254	2396.32	-1.3192	0.132179	-9.98044	1.85633e-23	1.08983e-21
ygaF	136.584	-1.32437	0.226768	-5.84018	5.21454e-09	6.81179e-08
STM1300	949.622	-1.3251	0.234469	-5.65151	1.59048e-08	1.86751e-07
putP	12998.5	-1.32915	0.135406	-9.81603	9.60494e-23	5.49972e-21
STM2666	34.7657	-1.3423	0.450806	-2.97755	0.00290558	0.00950358
ydeZ	78.0248	-1.34362	0.265507	-5.06059	4.17959e-07	3.6166e-06
cheM	9076.11	-1.34944	0.157323	-8.57749	9.69616e-18	3.9105e-16
proM	62.2846	-1.36025	0.524416	-2.59384	0.00949104	0.0262333
gcvH	2175.47	-1.36115	0.157534	-8.64037	5.60315e-18	2.29977e-16
adhP	729.073	-1.37074	0.149369	-9.17688	4.43766e-20	2.10019e-18
STM2314	9842.15	-1.37078	0.190977	-7.17775	7.08686e-13	1.71192e-11
STM3198	66.4168	-1.37987	0.506123	-2.72636	0.00640371	0.0187148
ileX	25.2242	-1.38083	0.582189	-2.37179	0.017702	0.0444035
leuL	88.0504	-1.39233	0.377931	-3.68408	0.000229526	0.00105296
argC	750.88	-1.39305	0.209015	-6.66483	2.64975e-11	5.18547e-10
STM1678	33.9246	-1.39968	0.374707	-3.73539	0.000187425	0.000871892
hisJ	2058.15	-1.42443	0.150664	-9.45433	3.2509e-21	1.6753e-19
cspD	1787.65	-1.43642	0.155272	-9.25101	2.22383e-20	1.07439e-18
STM1810	149.453	-1.43962	0.261993	-5.49486	3.91013e-08	4.24834e-07
artJ	293.075	-1.4401	0.194909	-7.38857	1.48421e-13	4.0256e-12
osmC	178.858	-1.47991	0.217521	-6.80352	1.02096e-11	2.15217e-10
kgtP	956.046	-1.48733	0.201739	-7.37255	1.6739e-13	4.4618e-12
ilvM	83.0022	-1.48898	0.269889	-5.51701	3.44817e-08	3.78076e-07
STM2788	209.713	-1.5074	0.233514	-6.45527	1.08028e-10	1.89785e-09
gltW	370.515	-1.5245	0.577016	-2.64204	0.00824091	0.0232773
kdgT	1500.46	-1.57202	0.159583	-9.8508	6.80002e-23	3.94231e-21
sfbA	299.891	-1.5753	0.192335	-8.19041	2.6033e-16	9.01054e-15
gst	1700.71	-1.60456	0.14643	-10.9578	6.09529e-28	4.48729e-26
fbp	6592.02	-1.62411	0.125794	-12.9109	3.9095e-38	3.77756e-36
yiaG	346.306	-1.64507	0.192065	-8.56517	1.07921e-17	4.27808e-16
grxB	1832.22	-1.66063	0.188907	-8.7907	1.48625e-18	6.44225e-17
STM3697	539.14	-1.69201	0.162877	-10.3882	2.80504e-25	1.88547e-23
argI	386.101	-1.72535	0.21341	-8.08467	6.23323e-16	2.06498e-14
fimZ	237.132	-1.7456	0.289472	-6.03031	1.63645e-09	2.40947e-08
trpT	326.027	-1.74847	0.701856	-2.49121	0.0127308	0.0336058
STM2229	60.1324	-1.76561	0.517871	-3.40936	0.000651152	0.00264221
serW	475.401	-1.76611	0.702555	-2.51385	0.0119423	0.0317656
rpsV	368.975	-1.77811	0.156818	-11.3386	8.44375e-30	6.31647e-28
argW	27.5837	-1.78086	0.650133	-2.73923	0.00615837	0.0181119
aspV	245.776	-1.8142	0.727061	-2.49525	0.0125867	0.0332443
fljB	6261.91	-1.81808	0.175518	-10.3584	3.83315e-25	2.46918e-23
yfiA	149274	-1.83056	0.215972	-8.47591	2.33247e-17	9.09074e-16
STM2786	503.632	-1.86855	0.193835	-9.6399	5.42392e-22	2.99478e-20
ycgB	538.157	-1.90674	0.1573	-12.1217	8.1062e-34	6.3723e-32
pstS	1579.4	-1.95165	0.615729	-3.16966	0.00152617	0.00549562
asnW	5329.86	-2.13515	0.710186	-3.00646	0.00264307	0.00881909
asnT	21378.3	-2.14131	0.714876	-2.99536	0.00274124	0.00906193
ynfM	279.059	-2.15125	0.242507	-8.87087	7.25748e-19	3.23656e-17
asnU	5395.45	-2.15526	0.708408	-3.04241	0.00234694	0.00795895
cadB	281.064	-2.38719	0.282681	-8.44481	3.0454e-17	1.15216e-15
gudT	284.402	-2.46825	0.193266	-12.7712	2.37415e-37	2.20226e-35
fimI	138.356	-2.57262	0.303934	-8.4644	2.57465e-17	9.95101e-16
ttrB	81.1062	-2.60014	1.01027	-2.5737	0.0100617	0.0274831
fimC	153.857	-2.68242	0.317187	-8.4569	2.74573e-17	1.05246e-15
fimA	2332.94	-3.33225	0.242582	-13.7366	6.13041e-43	6.61229e-41
