# Supplementary material for: NusG prevents transcriptional invasion of H-NS-silenced genes
Source: PLoS Genet. 2019 Oct 7;15(10):e1008425. doi: 10.1371/journal.pgen.1008425 (PMC6797219; doi:10.1371/journal.pgen.1008425)
Supplement: S8 Table — Quantification of Northern blot hybridization signals in gels of Figs 1, 3B, 4B, 5B and S1 Fig (densitometric scanning using ImageJ) and ß-galactosidase activity determinations for the experiments shown in Figs 3A, 4A and 5A. (XLSX) [file pgen.1008425.s016.xlsx]

## Sheet: Fig 1 and S1 Fig
Source data used for quantification of Western blot signals in Fig 1 and S1 Fig
strain	gene	control
MA13944	hilC	cat	hilC-bkgrd	cat -bkgrd	hilC normalized	ratio [+]ARA/-[ARA]
bkgrd	877.604	1086.19
[-]ARA	9652.46	6525.91	8774.85	5439.72	8774.85	5.326
[+]ARA	24024.2	3780.35	23146.6	2694.16	46734.9
strain	gene	control
MA13945	hilA	cat	hilA-bkgrd	cat -bkgrd	hilA normalized	ratio [+]ARA/-[ARA]
bkgrd	954.331	1251.33
[-]ARA	15913.4	14065	14959.1	12813.7	14959.1	4.97019
[+]ARA	42141.5	8349.69	41187.1	7098.36	74349.5
strain	gene	control
MA14152	hilD	cat	hilD-bkgrd	cat -bkgrd	hilD normalized	ratio [+]ARA/-[ARA]
bkgrd	1066.48	1160.28
[-]ARA	12635.8	21254.1	11569.3	20093.8	12509	1.82401
[+]ARA	23883.1	22886.2	22816.6	21725.9	22816.6
strain	gene	control
MA13451	invF	cat	invF-bkgrd	cat -bkgrd	invF normalized	ratio [+]ARA/-[ARA]
bkgrd	828.21	838.318
[-]ARA	2756.54	4327.06	1928.33	3488.75	2196.28	3.07292
[+]ARA	7577.19	4811.84	6748.98	3973.52	6748.98
strain	gene	control
MA13459	sopB	cat	sopB-bkgrd	cat -bkgrd	sopB normalized	ratio [+]ARA/-[ARA]
bkgrd	2253.24	2057.95
[-]ARA	12163.4	8577.88	9910.14	6519.93	11292.1	2.91851
[+]ARA	35209.4	9487.07	32956.1	7429.12	32956.1
strain	gene	control
MA13448	sopE2	cat	sopE2-bkgrd	cat -bkgrd	sopE2 normalized	ratio [+]ARA/-[ARA]
bkgrd	6.791	7.626
[-]ARA	20.485	28.611	13.694	20.985	13.694	7.41967
[+]ARA	94.931	25.83	88.14	18.204	101.605
strain	gene	control
MA13974	hns	cat	hns-bkgrd	cat -bkgrd	hns normalized	ratio [+]ARA/-[ARA]
bkgrd	937.098	880.762
[-]ARA	34659.3	11804.8	33722.2	10924.1	33722.2	1.25473
[+]ARA	38772.2	10648.9	37835.1	9768.18	42312.2
strain	gene	control
MA13974	nusG	cat	nusG-bkgrd	cat -bkgrd	nusG normalized	ratio [+]ARA/-[ARA]
bkgrd	1170.63	813.782
[-]ARA	2420.38	3669.86	1249.74	2856.08	1650.89	0.0829069
[+]ARA	21083.2	4586.62	19912.6	3772.84	19912.6

## Sheet: Fig 3A
ß-galactosidase activity in strains carrying lacZ fusions to the indicated genes in the presence of wild-type or mutant alleles of rho (source data for Fig 3A)
	invB				sseC				sseE				siiE				pipB				sopB				sopE2				sseL				leuO
strain name	Ma13550	MA13551	13552		MA13570	MA13571	MA13564		MA13562	MA13563	MA13564		MA13574	MA13575	MA13576		MA13574	MA13575	MA13576		MA13554	MA13555	MA13556		MA13582	MA13583	MA13584		MA13578	MA13579	MA13580		MA13975	MA13978	MA13976
genotype	rho wt	rho Y80C	rho K130Q		rho wt	rho Y80C	rho K130Q		rho wt	rho Y80C	rho K130Q		rho wt	rho Y80C	rho K130Q		rho wt	rho Y80C	rho K130Q		rho wt	rho Y80C	rho K130Q		rho wt	rho Y80C	rho K130Q		rho wt	rho Y80C	rho K130Q		rho wt	rho Y80C	rho K130Q
ß-gal 1	144.1	80.1	1488.9		34.6	6.9	199.4		33	3.8	449.7		27.7	3.7	69.2		201.6	115.4	1250		392.8	185.4	1251.7		256.7	11.8	1040		55.8	2.2	215.2		12.5	11.6	24.2
ß-gal 2	152.7	92.5	1641.7		49.1	7.6	215.9		39.5	5.5	424.8		30.1	3.5	72.5		302.6	112.9	971.9		435.5	138.8	1205.1		221.8	12	1022.2		50.8	2.2	223.1		13.3	7.8	24
ß-gal 3	178.9	101.3	1419.3		44.6	11.1	187.3		42.6	4.9	332.7		37.5	3.2	81.3		357.8	120.7	1101.3		312	173.1	1178.4		234.2	18.1	943		58.3	4.5	250.1		12.3	10.1	20.1
ß-gal 4	191.8	94.2	1185		34.2	8	233.7		45.5	7.1	328.5		30.6	3.5	65.7		390	89.9	956.7		309.5	137.6	1169.3		209.8	15.7	1057		64.2	4.5	246.7		12.6	11.3	15
average	166.875	92.025	1433.73		40.625	8.4	209.075		40.15	5.325	383.925		31.475	3.475	72.175		313	109.725	1069.97		362.45	158.725	1201.12		230.625	14.4	1015.55		57.275	3.35	233.775		12.675	10.2	20.825
stdev	22.2522	8.81641	190.061		7.42086	1.85652	20.172		5.35942	1.37689	62.4314		4.21139	0.206155	6.68699		82.5715	13.6109	136.431		62.1995	24.2313	36.9815		20.0354	3.04959	50.4104		5.57098	1.32791	17.2486		0.434933	1.72627	4.3177

## Sheet: Fig 3B
Source data used for quantification of Western blot signals in Fig 3B
	Rho	control	Rho-bkgrd	control-bkgrd	Rho normalized	Ratios (Mutant/wt)
bkgrd	99.997	104.343
strain MA13546 (rho wt)	144.37	161.954	44.373	57.611	57.5437	1
strain MA13547 (rho Y80C)	205.87	179.054	105.873	74.711	105.873	1.83987
strain MA13548 (rho K130Q)	170.865	150.621	70.868	46.278	114.409	1.98821

## Sheet: Fig 4A
ß-galactosidase activity in strains carrying a leuO-lacZ gene fusion under control of Ptet promoter (source data for Fig 4A)
Left panel
strain
MA13784	untreated	[+]AHTc	[+]ARA	[+]AHTc [+]ARA
	1.1	17.4	7.5	68.3
	2.3	12.1	6	81.9
	1.5	11	4.9	71.2
	2.2	15	7.4	59
average	1.775	13.875	6.45	70.1
stdev	0.57373	2.89295	1.23962	9.43221
ttest	0.000689248	0.000628863	0.000757417
Right panel	wt	wt	hns	hns
strain	MA13807	MA13807	MA13808	MA13808
	untreated	[+]AHTc	untreated	[+]AHTc
	0.8	16.4	22.3	88.3
	0.9	13.9	22.1	89.6
	0.3	11.4	14.7	87.8
	0.4	10.9	19.1	81.9
average	0.6	13.15	19.55	86.9
stdev	0.294392	2.53311	3.54918	3.41858
ttest		1.10391e-07

## Sheet: Fig 4B
Source data used for quantification of Western blot signals in Fig 4B
Left Panel
	leuO	cat	leuO-bkgrd	cat-bkgrd	leuO normalized	ratios
bkgrd	699.785	655.192
untreated	1447.46	28371.5	747.678	27716.3	935.119	1
AHTc	6314.32	34533.8	5614.54	33878.6	5744.82	6.14341
ARA	4758.24	19412.1	4058.45	18756.9	7500.46	8.02087
AHTc + ARA	33453.1	35319.9	32753.3	34664.7	32753.3	35.0258
Right Panel
	leuO	cat	leuO-bkgrd	cat-bkgrd	leuO normalized	ratios
bkgrd	828.678	1010.7
wt untreated	1427.07	14591.8	598.387	13581.1	886.04	1
wt + AHTc	9456.53	20784.6	8627.86	19773.9	8774.39	9.90293
hns untreated	4820.05	18265.4	3991.37	17254.7	4651.82	5.25012
hns+AHTc	27419	21120.5	26590.3	20109.8	26590.3	30.0103

## Sheet: Fig 5A
ß-galactosidase activity in strains carrying a proV-lacZ gene fusion (source data for Fig 5A)
Left panel (20 mM NaCl)
strain
MA14244	untreated	[+]AHTc	[+]ARA	[+]AHTC [+]ARA
	4.9	6.1	4.5	15.3
	6.3	6.2	4.8	14.8
	7.3	10.8	6.6	26.8
	8	10.8	5.7	27.6
average	6.625	8.475	5.4	21.125
stdev	0.57373	2.68499	0.948683	7.02537
ttest	0.279455		0.0197403
Right panel (300 mM NaCl)
strain
MA14244	untreated	[+]AHTc	[+]ARA	[+]AHTC [+]ARA
	1000	672.6	691	941.2
	754.8	676.2	674.3	679.1
	817.7	819	789.4	945.8
	720.8	755	851.4	883.7
average	823.325	730.7	751.525	862.45
stdev	124.436	70.0791	83.7387	125.456
ttest	0.254249	0.129809	0.716419	0.198798

## Sheet: Fig 5B
Source data used for quantification of Western blot signals in Fig 5B
Left Panel
10 mM NaCl	proV	cat	proV-bkgrd	cat-bkgrd	proV normalized	ratios
bkgrd	752.503	1098.94
untreated	1298.31	28065.4	545.81	26966.5	484.49	1
AHTc	1609.3	25035.8	856.798	23936.9	856.798	1.76845
ARA	1580.7	24380.5	828.194	23281.5	851.507	1.75753
AHTc + ARA	4362.35	21314.8	3609.84	20215.8	4274.3	8.82226
Right Panel
300 mM NaCl	proV	cat	proV-bkgrd	cat-bkgrd	proV normalized	ratios	Salt induction ratio
bkgrd	1165.84	997.862
untreated	24834.4	11277.8	23668.6	10279.9	30728.8	1	63.4249
AHTc	26445.8	14344.2	25280	13346.3	25280	0.822682	52.1786
ARA	21418.7	10405.5	20252.8	9407.66	28732.1	0.935021	59.3037
AHTc + ARA	20042.3	11473.5	18876.4	10475.7	24049.2	0.782628	49.6381
